# Supplementary material for: trans-Dichloridobis(quinoline-κN)platinum(II)
Source: Acta Crystallogr Sect E Struct Rep Online. 2012 Apr 4;68(Pt 5):m536. doi: 10.1107/S1600536812013608 (PMC3344296; doi:10.1107/S1600536812013608)
Supplement: Supplementary file 1 [file e-68-0m536-sup1.cif]

##############################################################################
#                                                                            #
# This CIF contains the data in a paper accepted for publication in          #
# Acta Crystallographica Section E. It conforms to the requirements of       #
# Notes for Authors for Acta Crystallographica Section E, and has been       #
# peer reviewed under the auspices of the IUCr Commission on Journals.       #
#                                                                            #
# Full details of the Crystallographic Information File format               #
# are given in the paper "The Crystallographic Information File (CIF):       #
# a New Standard Archive File for Crystallography" by S. R. Hall, F. H.      #
# Allen and I. D. Brown [Acta Cryst. (1991), A47, 655-685].                  #
#                                                                            #
# The current version of the core CIF dictionary is obtainable from          #
# ftp://ftp.iucr.org/pub/cif_core.dic.                                       #
#                                                                            #
# Software is freely available for graphical display of the structure(s)     #
# in this CIF. For information consult the CIF software page                 #
# http://www.iucr.org/resources/cif/software.                                #
#                                                                            #
# This file may be used for bona fide research purposes within the           #
# scientific community so long as proper attribution is given to the journal # 
# article from which it was obtained.                                        #
#                                                                            #
##############################################################################
data_global
_audit_creation_method     SHELXL-97
_journal_date_recd_electronic     2012-03-28
_journal_date_accepted     2012-03-29
_journal_name_full     'Acta Crystallographica, Section E'
_journal_year     2012
_journal_volume     68
_journal_issue      5
_journal_page_first     m536
_journal_page_last     m536
_journal_paper_category     QM
_journal_paper_doi     10.1107/S1600536812013608
_journal_coeditor_code     NG5260
_publ_contact_author_name     'Dr. Kwang Ha'
_publ_contact_author_address
; School of Applied Chemical Engineering,
  The Research Institute of Catalysis,
  Chonnam National University,
  Gwangju 500-757,
  Republic of Korea
;
_publ_contact_author_email     hakwang@chonnam.ac.kr
_publ_contact_author_fax     '82 62 530 1909'
_publ_contact_author_phone     '82 62 530 1901'
_publ_section_title
;
<i>trans</i>-Dichloridobis(quinoline-\k<i>N</i>)platinum(II)
;
loop_
    _publ_author_name
    _publ_author_footnote
    _publ_author_address
    'Ha, Kwang' .
; School of Applied Chemical Engineering,
  The Research Institute of Catalysis,
  Chonnam National University,
  Gwangju 500-757,
  Republic of Korea
;
_iucr_refine_instructions_details
;
TITL [PtCl2(qu)2]
CELL 0.71073  16.3722   6.9543  16.0422  90.000 118.684  90.000
ZERR    4.00   0.0018   0.0007   0.0017   0.000   0.002   0.000
LATT  7
SYMM -X, Y, 0.5-Z
SFAC C  H  Cl N Pt
UNIT 72 56 8  8  4
MERG 2
L.S. 18
OMIT 2   0  16
OMIT -20   0  10
OMIT -20   0   8
OMIT 4   0   0
OMIT 2   0   0
OMIT 3   1   0
OMIT -4   8   6
OMIT 6   0   0
OMIT 5   1   0
OMIT 1   1   0
OMIT 4   0   2
OMIT 2   0   2
ACTA
BOND $H
CONF
EQIV $1 -x,1-y,-z
MPLA 6 N1 C1 C2 C3 C4 C9
MPLA 6 C4 C5 C6 C7 C8 C9
MPLA 5 Pt1 N1 Cl1 N1_$1 Cl1_$1
MPLA 10 N1 C1 C2 C3 C4 C5 C6 C7 C8 C9
MPLA 10 N1_$1 C1_$1 C2_$1 C3_$1 C4_$1 C5_$1 C6_$1 C7_$1 C8_$1 C9_$1
FMAP 2
PLAN -20
TEMP -73
WGHT    0.035700
FVAR       0.22652
PT1   5    0.000000    0.500000    0.000000    10.50000    0.01623    0.03152 =
         0.02792    0.00207    0.00741    0.00313
CL1   3   -0.011846    0.393079    0.129227    11.00000    0.03218    0.04745 =
         0.03353    0.01029    0.01685    0.00941
N1    4    0.109081    0.317769    0.035398    11.00000    0.01603    0.03147 =
         0.03265    0.00342    0.01092   -0.00046
C1    1    0.092663    0.147322   -0.003781    11.00000    0.02253    0.02709 =
         0.03344   -0.00513    0.00872   -0.00330
AFIX  43
H1    2    0.030405    0.116723   -0.049239    11.00000   -1.20000
AFIX   0
C2    1    0.160822    0.007931    0.017035    11.00000    0.04132    0.02487 =
         0.04457    0.00056    0.02454    0.00128
AFIX  43
H2    2    0.145488   -0.113286   -0.014080    11.00000   -1.20000
AFIX   0
C3    1    0.250632    0.049999    0.083568    11.00000    0.03406    0.03685 =
         0.04467    0.01063    0.02498    0.01089
AFIX  43
H3    2    0.298561   -0.042631    0.099769    11.00000   -1.20000
AFIX   0
C4    1    0.271007    0.230399    0.127324    11.00000    0.02452    0.02274 =
         0.03258    0.00651    0.01828    0.00216
C5    1    0.362594    0.286707    0.196129    11.00000    0.01876    0.04965 =
         0.03648    0.00886    0.01059    0.00769
AFIX  43
H5    2    0.412453    0.198165    0.214161    11.00000   -1.20000
AFIX   0
C6    1    0.380072    0.462608    0.236177    11.00000    0.02492    0.05431 =
         0.02904    0.00002    0.01347    0.00020
AFIX  43
H6    2    0.441619    0.497035    0.282060    11.00000   -1.20000
AFIX   0
C7    1    0.307270    0.594349    0.209951    11.00000    0.03023    0.04247 =
         0.03299   -0.00824    0.01148   -0.00474
AFIX  43
H7    2    0.320134    0.718401    0.238213    11.00000   -1.20000
AFIX   0
C8    1    0.217735    0.548192    0.144310    11.00000    0.02327    0.03636 =
         0.03392   -0.00508    0.01415    0.00131
AFIX  43
H8    2    0.169091    0.639341    0.127468    11.00000   -1.20000
AFIX   0
C9    1    0.198614    0.366844    0.102522    11.00000    0.02235    0.02999 =
         0.02627    0.00400    0.01281    0.00156
HKLF 4
REM  [PtCl2(qu)2]
REM R1 =  0.0339 for   1025 Fo > 4sig(Fo)  and  0.0661 for all   1569 data
REM    106 parameters refined using      0 restraints
END
WGHT      0.0357      0.0000
REM Highest difference peak  1.740,  deepest hole -0.966,  1-sigma level  0.192
Q1    1  -0.0091  0.6032  0.0472  11.00000  0.05    1.74
Q2    1  -0.0104  0.4042  0.0471  11.00000  0.05    1.65
Q3    1   0.0205  0.6357  0.0232  11.00000  0.05    1.40
Q4    1   0.0257  0.5012  0.0732  11.00000  0.05    1.33
Q5    1  -0.0115  0.6030  0.1278  11.00000  0.05    1.23
Q6    1   0.0195  0.3721  0.0212  11.00000  0.05    1.07
Q7    1   0.1015  0.0009  0.0844  11.00000  0.05    0.67
Q8    1   0.1144  0.4120  0.2014  11.00000  0.05    0.65
Q9    1   0.1216  0.7001  0.0780  11.00000  0.05    0.61
Q10   1  -0.1070  0.7456  0.0122  11.00000  0.05    0.59
Q11   1   0.1230 -0.1443  0.0954  11.00000  0.05    0.54
Q12   1   0.1151  0.1522  0.0949  11.00000  0.05    0.53
Q13   1   0.0599  0.7856  0.0391  11.00000  0.05    0.53
Q14   1   0.1167  0.6427  0.1579  11.00000  0.05    0.50
Q15   1   0.0985  0.5065  0.1426  11.00000  0.05    0.50
Q16   1   0.1811 -0.0051 -0.0723  11.00000  0.05    0.50
Q17   1   0.2396 -0.1190  0.0478  11.00000  0.05    0.49
Q18   1   0.1477  0.0697 -0.0110  11.00000  0.05    0.48
Q19   1  -0.1055  0.2676 -0.0012  11.00000  0.05    0.48
Q20   1   0.1119  0.5826  0.2033  11.00000  0.05    0.48
;
data_I
_chemical_name_systematic
;
<i>trans</i>-Dichloridobis(quinoline-\k<i>N</i>)platinum(II)
;
_chemical_name_common     ?
_chemical_formula_moiety     'C18 H14 Cl2 N2 Pt'
_chemical_formula_sum     'C18 H14 Cl2 N2 Pt'
_chemical_formula_structural     ?
_chemical_formula_analytical     ?
_chemical_formula_iupac     '[Pt Cl2 (C9 H7 N)2]'
_chemical_formula_weight     524.30
_chemical_melting_point     ?
_symmetry_cell_setting     monoclinic
_symmetry_space_group_name_H-M     'C 2/c'
_symmetry_space_group_name_Hall     '-C 2yc'
loop_
    _symmetry_equiv_pos_as_xyz
    'x, y, z'
    '-x, y, -z+1/2'
    'x+1/2, y+1/2, z'
    '-x+1/2, y+1/2, -z+1/2'
    '-x, -y, -z'
    'x, -y, z-1/2'
    '-x+1/2, -y+1/2, -z'
    'x+1/2, -y+1/2, z-1/2'
_cell_length_a     16.3722(18)
_cell_length_b     6.9543(7)
_cell_length_c     16.0422(17)
_cell_angle_alpha     90.00
_cell_angle_beta     118.684(2)
_cell_angle_gamma     90.00
_cell_volume     1602.4(3)
_cell_formula_units_Z     4
_cell_measurement_reflns_used     2043
_cell_measurement_theta_min     2.84
_cell_measurement_theta_max     25.93
_cell_measurement_temperature     200(2)
_exptl_crystal_description     'block'
_exptl_crystal_colour     'yellow'
_exptl_crystal_size_max     0.21
_exptl_crystal_size_mid     0.08
_exptl_crystal_size_min     0.07
_exptl_crystal_density_diffrn     2.173
_exptl_crystal_density_meas     ?
_exptl_crystal_density_method     'not measured'
_exptl_crystal_F_000     992
_exptl_absorpt_coefficient_mu     9.089
_exptl_absorpt_correction_type     multi-scan
_exptl_absorpt_process_details     '(SADABS; Bruker, 2000)'
_exptl_absorpt_correction_T_min     0.595936
_exptl_absorpt_correction_T_max     1.000000
_exptl_special_details
;
;
_diffrn_ambient_temperature     200(2)
_diffrn_radiation_type     MoK\a
_diffrn_radiation_wavelength     0.71073
_diffrn_radiation_source     'fine-focus sealed tube'
_diffrn_radiation_monochromator     graphite
_diffrn_measurement_device_type     'Bruker SMART 1000 CCD'
_diffrn_measurement_method     '\f and \w scans'
_diffrn_detector_area_resol_mean     ?
_diffrn_reflns_number     4630
_diffrn_reflns_av_R_equivalents     0.0532
_diffrn_reflns_av_sigmaI/netI     0.0654
_diffrn_reflns_theta_min     2.89
_diffrn_reflns_theta_max     25.99
_diffrn_reflns_theta_full     25.99
_diffrn_measured_fraction_theta_max     0.992
_diffrn_measured_fraction_theta_full     0.992
_diffrn_reflns_limit_h_min     -20
_diffrn_reflns_limit_h_max     17
_diffrn_reflns_limit_k_min     -8
_diffrn_reflns_limit_k_max     8
_diffrn_reflns_limit_l_min     -19
_diffrn_reflns_limit_l_max     19
_diffrn_standards_number     0
_diffrn_standards_interval_count     0
_diffrn_standards_interval_time     0
_diffrn_standards_decay_%     0
_refine_special_details
;
Refinement of <i>F</i>^2^ against ALL reflections. The weighted <i>R</i>-factor
<i>wR</i> and goodness of fit <i>S</i> are based on <i>F</i>^2^, conventional
<i>R</i>-factors <i>R</i> are based on <i>F</i>, with <i>F</i> set to zero for
negative <i>F</i>^2^. The threshold expression of <i>F</i>^2^ >
\s(<i>F</i>^2^) is used only for calculating <i>R</i>-factors(gt) <i>etc</i>.
and is not relevant to the choice of reflections for refinement.
<i>R</i>-factors based on <i>F</i>^2^ are statistically about twice as large
as those based on <i>F</i>, and <i>R</i>- factors based on ALL data will be
even larger.
;
_reflns_number_total     1569
_reflns_number_gt     1025
_reflns_threshold_expression     I>2sigma(I)
_refine_ls_structure_factor_coef     Fsqd
_refine_ls_matrix_type     full
_refine_ls_R_factor_all     0.0661
_refine_ls_R_factor_gt     0.0339
_refine_ls_wR_factor_gt     0.0699
_refine_ls_wR_factor_ref     0.0795
_refine_ls_goodness_of_fit_ref     0.966
_refine_ls_restrained_S_all     0.966
_refine_ls_number_reflns     1569
_refine_ls_number_parameters     106
_refine_ls_number_restraints     0
_refine_ls_hydrogen_treatment     constr
_refine_ls_weighting_scheme     calc
_refine_ls_weighting_details
         'calc w=1/[\s^2^(Fo^2^)+(0.0357P)^2^+0.0000P] where P=(Fo^2^+2Fc^2^)/3'
_atom_sites_solution_hydrogens     geom
_atom_sites_solution_primary     direct
_atom_sites_solution_secondary     difmap
_refine_ls_shift/su_max     0.000
_refine_ls_shift/su_mean     0.000
_refine_diff_density_max     1.740
_refine_diff_density_min     -0.966
_refine_ls_extinction_method     none
_refine_ls_extinction_coef     ?
loop_
    _atom_type_symbol
    _atom_type_description
    _atom_type_scat_dispersion_real
    _atom_type_scat_dispersion_imag
    _atom_type_scat_source
    'C' 'C' 0.0033 0.0016
                         'International Tables Vol C Tables 4.2.6.8 and 6.1.1.4'
    'H' 'H' 0.0000 0.0000
                         'International Tables Vol C Tables 4.2.6.8 and 6.1.1.4'
    'Cl' 'Cl' 0.1484 0.1585
                         'International Tables Vol C Tables 4.2.6.8 and 6.1.1.4'
    'N' 'N' 0.0061 0.0033
                         'International Tables Vol C Tables 4.2.6.8 and 6.1.1.4'
    'Pt' 'Pt' -1.7033 8.3905
                         'International Tables Vol C Tables 4.2.6.8 and 6.1.1.4'
_computing_data_collection     'SMART (Bruker, 2000)'
_computing_cell_refinement     'SAINT (Bruker, 2000)'
_computing_data_reduction     'SAINT (Bruker, 2000)'
_computing_structure_solution     'SHELXS97 (Sheldrick, 2008)'
_computing_structure_refinement     'SHELXL97 (Sheldrick, 2008)'
_computing_molecular_graphics
                              'ORTEP-3 (Farrugia, 1997) and PLATON (Spek, 2009)'
_computing_publication_material     'SHELXL97 (Sheldrick, 2008)'
loop_
    _atom_site_type_symbol
    _atom_site_label
    _atom_site_fract_x
    _atom_site_fract_y
    _atom_site_fract_z
    _atom_site_U_iso_or_equiv
    _atom_site_adp_type
    _atom_site_calc_flag
    _atom_site_refinement_flags
    _atom_site_occupancy
    _atom_site_symmetry_multiplicity
    _atom_site_disorder_assembly
    _atom_site_disorder_group
    Pt Pt1 0.0000 0.5000 0.0000 0.02655(16) Uani d S 1 2 . .
    Cl Cl1 -0.01185(14) 0.3931(3) 0.12923(14) 0.0373(5) Uani d . 1 1 . .
    N N1 0.1091(4) 0.3178(9) 0.0354(4) 0.0270(15) Uani d . 1 1 . .
    C C1 0.0927(5) 0.1473(11) -0.0038(5) 0.0297(19) Uani d . 1 1 . .
    H H1 0.0304 0.1167 -0.0492 0.036 Uiso calc R 1 1 . .
    C C2 0.1608(6) 0.0079(12) 0.0170(6) 0.0353(18) Uani d . 1 1 . .
    H H2 0.1455 -0.1133 -0.0141 0.042 Uiso calc R 1 1 . .
    C C3 0.2506(6) 0.0500(11) 0.0836(6) 0.036(2) Uani d . 1 1 . .
    H H3 0.2986 -0.0426 0.0998 0.043 Uiso calc R 1 1 . .
    C C4 0.2710(5) 0.2304(11) 0.1273(5) 0.0247(17) Uani d . 1 1 . .
    C C5 0.3626(5) 0.2867(13) 0.1961(5) 0.036(2) Uani d . 1 1 . .
    H H5 0.4125 0.1982 0.2142 0.043 Uiso calc R 1 1 . .
    C C6 0.3801(6) 0.4626(12) 0.2362(6) 0.036(2) Uani d . 1 1 . .
    H H6 0.4416 0.4970 0.2821 0.043 Uiso calc R 1 1 . .
    C C7 0.3073(6) 0.5943(14) 0.2100(6) 0.037(2) Uani d . 1 1 . .
    H H7 0.3201 0.7184 0.2382 0.044 Uiso calc R 1 1 . .
    C C8 0.2177(6) 0.5482(11) 0.1443(6) 0.031(2) Uani d . 1 1 . .
    H H8 0.1691 0.6393 0.1275 0.037 Uiso calc R 1 1 . .
    C C9 0.1986(5) 0.3668(11) 0.1025(5) 0.0257(18) Uani d . 1 1 . .
loop_
    _atom_site_aniso_label
    _atom_site_aniso_U_11
    _atom_site_aniso_U_22
    _atom_site_aniso_U_33
    _atom_site_aniso_U_12
    _atom_site_aniso_U_13
    _atom_site_aniso_U_23
    Pt1 0.0162(2) 0.0315(2) 0.0279(2) 0.0031(3) 0.00741(16) 0.0021(3)
    Cl1 0.0322(11) 0.0474(13) 0.0335(10) 0.0094(11) 0.0169(9) 0.0103(11)
    N1 0.016(3) 0.031(4) 0.033(3) 0.000(3) 0.011(3) 0.003(3)
    C1 0.023(4) 0.027(5) 0.033(4) -0.003(4) 0.009(4) -0.005(4)
    C2 0.041(5) 0.025(4) 0.045(4) 0.001(5) 0.025(4) 0.001(5)
    C3 0.034(5) 0.037(6) 0.045(5) 0.011(4) 0.025(4) 0.011(4)
    C4 0.025(4) 0.023(4) 0.033(4) 0.002(3) 0.018(4) 0.007(4)
    C5 0.019(4) 0.050(6) 0.036(5) 0.008(4) 0.011(4) 0.009(4)
    C6 0.025(4) 0.054(7) 0.029(4) 0.000(4) 0.013(4) 0.000(4)
    C7 0.030(5) 0.042(5) 0.033(4) -0.005(4) 0.011(4) -0.008(4)
    C8 0.023(4) 0.036(6) 0.034(4) 0.001(3) 0.014(4) -0.005(4)
    C9 0.022(4) 0.030(5) 0.026(4) 0.002(4) 0.013(4) 0.004(4)
_geom_special_details
;
All e.s.d.'s (except the e.s.d. in the dihedral angle between two l.s. planes)
are estimated using the full covariance matrix. The cell e.s.d.'s are taken
into account individually in the estimation of e.s.d.'s in distances, angles
and torsion angles; correlations between e.s.d.'s in cell parameters are only
used when they are defined by crystal symmetry. An approximate (isotropic)
treatment of cell e.s.d.'s is used for estimating e.s.d.'s involving l.s.
planes.
;
loop_
    _geom_bond_atom_site_label_1
    _geom_bond_atom_site_label_2
    _geom_bond_site_symmetry_2
    _geom_bond_distance
    _geom_bond_publ_flag
    Pt1 N1 5_565 2.036(6) ?
    Pt1 N1 . 2.036(6) y
    Pt1 Cl1 5_565 2.297(2) ?
    Pt1 Cl1 . 2.297(2) y
    N1 C1 . 1.308(9) ?
    N1 C9 . 1.382(9) ?
    C1 C2 . 1.392(10) ?
    C1 H1 . 0.9500 ?
    C2 C3 . 1.371(12) ?
    C2 H2 . 0.9500 ?
    C3 C4 . 1.398(10) ?
    C3 H3 . 0.9500 ?
    C4 C9 . 1.418(10) ?
    C4 C5 . 1.425(10) ?
    C5 C6 . 1.347(10) ?
    C5 H5 . 0.9500 ?
    C6 C7 . 1.398(12) ?
    C6 H6 . 0.9500 ?
    C7 C8 . 1.371(11) ?
    C7 H7 . 0.9500 ?
    C8 C9 . 1.392(11) ?
    C8 H8 . 0.9500 ?
loop_
    _geom_angle_atom_site_label_1
    _geom_angle_atom_site_label_2
    _geom_angle_atom_site_label_3
    _geom_angle_site_symmetry_1
    _geom_angle_site_symmetry_3
    _geom_angle
    _geom_angle_publ_flag
    N1 Pt1 N1 5_565 . 180.0 ?
    N1 Pt1 Cl1 5_565 5_565 89.40(18) ?
    N1 Pt1 Cl1 . 5_565 90.60(18) ?
    N1 Pt1 Cl1 5_565 . 90.60(18) ?
    N1 Pt1 Cl1 . . 89.40(18) y
    Cl1 Pt1 Cl1 5_565 . 180.00(10) ?
    C1 N1 C9 . . 119.7(7) ?
    C1 N1 Pt1 . . 118.7(5) ?
    C9 N1 Pt1 . . 121.6(5) ?
    N1 C1 C2 . . 124.0(7) ?
    N1 C1 H1 . . 118.0 ?
    C2 C1 H1 . . 118.0 ?
    C3 C2 C1 . . 118.3(8) ?
    C3 C2 H2 . . 120.8 ?
    C1 C2 H2 . . 120.8 ?
    C2 C3 C4 . . 119.4(8) ?
    C2 C3 H3 . . 120.3 ?
    C4 C3 H3 . . 120.3 ?
    C3 C4 C9 . . 119.6(7) ?
    C3 C4 C5 . . 123.0(8) ?
    C9 C4 C5 . . 117.4(7) ?
    C6 C5 C4 . . 121.5(8) ?
    C6 C5 H5 . . 119.2 ?
    C4 C5 H5 . . 119.2 ?
    C5 C6 C7 . . 119.7(8) ?
    C5 C6 H6 . . 120.1 ?
    C7 C6 H6 . . 120.1 ?
    C8 C7 C6 . . 121.4(8) ?
    C8 C7 H7 . . 119.3 ?
    C6 C7 H7 . . 119.3 ?
    C7 C8 C9 . . 119.5(7) ?
    C7 C8 H8 . . 120.2 ?
    C9 C8 H8 . . 120.2 ?
    N1 C9 C8 . . 120.6(7) ?
    N1 C9 C4 . . 119.0(7) ?
    C8 C9 C4 . . 120.5(7) ?
loop_
    _geom_torsion_atom_site_label_1
    _geom_torsion_atom_site_label_2
    _geom_torsion_atom_site_label_3
    _geom_torsion_atom_site_label_4
    _geom_torsion_site_symmetry_1
    _geom_torsion_site_symmetry_2
    _geom_torsion_site_symmetry_3
    _geom_torsion_site_symmetry_4
    _geom_torsion
    _geom_torsion_publ_flag
    Cl1 Pt1 N1 C1 5_565 . . . -86.2(6) ?
    Cl1 Pt1 N1 C1 . . . . 93.8(6) ?
    Cl1 Pt1 N1 C9 5_565 . . . 96.8(5) ?
    Cl1 Pt1 N1 C9 . . . . -83.2(5) ?
    C9 N1 C1 C2 . . . . -0.6(12) ?
    Pt1 N1 C1 C2 . . . . -177.7(6) ?
    N1 C1 C2 C3 . . . . 0.9(13) ?
    C1 C2 C3 C4 . . . . -0.6(12) ?
    C2 C3 C4 C9 . . . . 0.2(12) ?
    C2 C3 C4 C5 . . . . -179.1(7) ?
    C3 C4 C5 C6 . . . . 179.2(8) ?
    C9 C4 C5 C6 . . . . -0.1(11) ?
    C4 C5 C6 C7 . . . . -0.2(12) ?
    C5 C6 C7 C8 . . . . 0.3(13) ?
    C6 C7 C8 C9 . . . . -0.2(12) ?
    C1 N1 C9 C8 . . . . 179.3(7) ?
    Pt1 N1 C9 C8 . . . . -3.7(9) ?
    C1 N1 C9 C4 . . . . 0.1(10) ?
    Pt1 N1 C9 C4 . . . . 177.1(5) ?
    C7 C8 C9 N1 . . . . -179.3(7) ?
    C7 C8 C9 C4 . . . . -0.1(12) ?
    C3 C4 C9 N1 . . . . 0.1(11) ?
    C5 C4 C9 N1 . . . . 179.4(7) ?
    C3 C4 C9 C8 . . . . -179.1(7) ?
    C5 C4 C9 C8 . . . . 0.2(11) ?
