# Supplementary material for: trans-Dichloridobis(quinoline-κN)platinum(II)
Source: Acta Crystallogr Sect E Struct Rep Online. 2012 Apr 4;68(Pt 5):m536. doi: 10.1107/S1600536812013608 (PMC3344296; doi:10.1107/S1600536812013608)
Supplement: Supplementary file 2 [file e-68-0m536-Isup2.hkl]

# 
# h,k,l, Fc-squared, Fo-squared, sigma(Fo-squared) and status flag 
# 
data_I
_shelx_title ' [PtCl2(qu)2]' 
_shelx_refln_list_code          4 
_shelx_F_calc_maximum      385.74 
_exptl_crystal_F_000       992.00 
_reflns_d_resolution_high  0.8109 
 
loop_ 
 _symmetry_equiv_pos_as_xyz 
 'x, y, z' 
 '-x, y, -z+1/2' 
 'x+1/2, y+1/2, z' 
 '-x+1/2, y+1/2, -z+1/2' 
 '-x, -y, -z' 
 'x, -y, z-1/2' 
 '-x+1/2, -y+1/2, -z' 
 'x+1/2, -y+1/2, z-1/2' 
 
_cell_length_a    16.3722 
_cell_length_b     6.9543 
_cell_length_c    16.0422 
_cell_angle_alpha  90.000 
_cell_angle_beta  118.684 
_cell_angle_gamma  90.000 
 
_shelx_F_squared_multiplier     1.000 
 
loop_ 
 _refln_index_h 
 _refln_index_k 
 _refln_index_l 
 _refln_F_squared_calc 
 _refln_F_squared_meas 
 _refln_F_squared_sigma 
 _refln_observed_status 
   8   0   0    90008.95   105219.63   2469.03 o 
  10   0   0    63771.06    69592.66   1629.35 o 
  12   0   0    28536.33    29838.71   1173.95 o 
  14   0   0    21135.10    20386.50   1913.28 o 
  16   0   0    15340.87    16263.77   1493.87 o 
   7   1   0    51485.68    57465.14   1246.13 o 
   9   1   0    65284.69    72645.48   1131.81 o 
  11   1   0    33553.34    35989.34    937.51 o 
  13   1   0    27081.07    27647.11    864.26 o 
  15   1   0    17868.05    17901.26    871.86 o 
  17   1   0    11306.83    12410.45   1415.23 o 
   0   2   0    99529.46   112268.53   1899.83 o 
   2   2   0    58320.98    61802.05   1094.98 o 
   4   2   0    82236.23    89771.54    905.63 o 
   6   2   0    63441.38    67189.33    865.18 o 
   8   2   0    38223.57    39263.02    715.99 o 
  10   2   0    29376.51    28810.02    853.74 o 
  12   2   0    25456.85    25417.54    944.04 o 
  14   2   0    16267.43    16836.88   1061.41 o 
  16   2   0    13485.47    12885.34   1096.54 o 
   1   3   0    28546.17    28788.49    987.73 o 
   3   3   0    49276.64    50240.71    737.31 o 
   5   3   0    32965.04    31539.32    629.34 o 
   7   3   0    23931.40    23014.24    528.64 o 
   9   3   0    21792.37    21060.05    576.43 o 
  11   3   0    17897.08    17117.88   1062.18 o 
  13   3   0    17994.36    17772.51   1248.50 o 
  15   3   0    12353.07    12211.08   1032.45 o 
   0   4   0    23334.37    22106.72    921.27 o 
   2   4   0    14250.23    13163.35    379.79 o 
   4   4   0    18542.70    16586.18    627.82 o 
   6   4   0    16937.95    15813.54    506.76 o 
   8   4   0    22420.91    21609.20    817.70 o 
  10   4   0     6265.00     5249.19    627.77 o 
  12   4   0    11308.81     9937.55    871.52 o 
  14   4   0    10124.30     9291.11    940.55 o 
   1   5   0    12602.87    11759.73    418.91 o 
   3   5   0    14453.02    13165.89    540.16 o 
   5   5   0    10944.67    10131.26    655.07 o 
   7   5   0     7131.33     6865.02    528.38 o 
   9   5   0    12566.72    11756.18    872.00 o 
  11   5   0     9474.73     8810.89    852.40 o 
  13   5   0     5253.48     5826.59    950.21 o 
   0   6   0    12832.15    13939.65   1321.00 o 
   2   6   0    14112.69    13998.55    769.38 o 
   4   6   0     5117.98     4684.61    481.33 o 
   6   6   0     8913.55     9164.69    633.88 o 
   8   6   0     7906.29     7254.88    768.39 o 
  10   6   0     7613.49     7323.15    812.24 o 
  12   6   0     6011.77     5902.51   1029.73 o 
   1   7   0     7921.00     8961.28   1244.31 o 
   3   7   0     8829.68    10034.81    578.03 o 
   5   7   0     8970.69    10065.29    688.86 o 
   7   7   0     7887.47     7461.45    840.88 o 
   9   7   0     4680.36     3638.70   2855.99 o 
   0   8   0     7424.21     9778.65   1432.87 o 
   2   8   0     6179.61     8068.64   1412.60 o 
   4   8   0     6250.51     6553.44    856.86 o 
   6   8   0     6998.54     5282.47   3425.18 o 
 -17   1   1      280.02     -459.10    459.10 o 
 -15   1   1      680.04      600.72    345.69 o 
 -13   1   1       39.58       72.93    200.84 o 
 -11   1   1     2283.86     2424.99    286.87 o 
  -9   1   1      949.99     1123.02    178.67 o 
  -7   1   1     6593.87     7443.65    348.14 o 
  -5   1   1     4449.82     4730.18    200.00 o 
  -3   1   1     1223.95     1627.40    133.67 o 
  -1   1   1     4385.41     4193.18    138.46 o 
   1   1   1    16343.82    17000.40    362.73 o 
   3   1   1     6075.17     5918.94    259.21 o 
   5   1   1     2757.07     2992.46    208.08 o 
   7   1   1     2491.40     2657.52    237.73 o 
   9   1   1      293.89      306.69    148.30 o 
  11   1   1     1541.30     1734.78    267.39 o 
  13   1   1      248.36       -3.63    259.99 o 
  15   1   1       66.97     -131.43    322.26 o 
  17   1   1      236.90       27.55    595.85 o 
 -16   2   1     1123.16      841.40    518.69 o 
 -14   2   1     2623.35     2806.06    466.68 o 
 -12   2   1      489.22      390.13    248.06 o 
 -10   2   1     2030.55     2068.67    257.85 o 
  -8   2   1     6901.76     6783.65    362.74 o 
  -6   2   1     5123.15     4970.41    421.69 o 
  -4   2   1     4364.64     4203.85    219.28 o 
  -2   2   1    11616.28    11996.43    382.10 o 
   0   2   1     3733.06     3434.88    165.01 o 
   2   2   1     9586.66     8798.87    407.63 o 
   4   2   1      846.21     1217.57    125.25 o 
   6   2   1      718.63      795.15    130.80 o 
   8   2   1      282.29      376.92    148.10 o 
  10   2   1       31.92     -159.45    159.45 o 
  12   2   1       60.66        9.95    221.76 o 
  14   2   1      633.47      565.17    434.32 o 
  16   2   1      169.87      142.08    580.01 o 
 -17   3   1       80.06      233.08    453.58 o 
 -15   3   1     1741.37     1444.33    569.50 o 
 -13   3   1      509.42      598.41    377.52 o 
 -11   3   1     2496.00     2570.09    328.99 o 
  -9   3   1     1829.32     1826.44    212.86 o 
  -7   3   1     1968.07     1948.29    225.33 o 
  -5   3   1     5577.23     5845.70    295.98 o 
  -3   3   1      912.98      867.15    136.00 o 
  -1   3   1     5408.78     5304.06    403.24 o 
   1   3   1     1751.82     1575.02    312.61 o 
   3   3   1      190.20      149.72    112.23 o 
   5   3   1     2442.16     2192.82    201.52 o 
   7   3   1       38.52      -27.29     96.74 o 
   9   3   1       31.12       -0.35    152.20 o 
  11   3   1      102.59      452.87    315.84 o 
  13   3   1       11.15       11.70    480.32 o 
  15   3   1       80.32     -175.14    435.40 o 
 -16   4   1       25.26      471.77    454.78 o 
 -14   4   1      164.70      384.09    454.52 o 
 -12   4   1      690.68     -161.25    414.15 o 
 -10   4   1     1266.24      943.29    315.46 o 
  -8   4   1      134.29      351.89    168.73 o 
  -6   4   1      493.25      492.53    162.20 o 
  -4   4   1       36.15       -2.62    104.25 o 
  -2   4   1     3768.26     4119.15    259.77 o 
   0   4   1       57.61       37.61     84.92 o 
   2   4   1      367.61      454.94    130.75 o 
   4   4   1      113.15      173.80    135.90 o 
   6   4   1        3.30      -75.07    159.20 o 
   8   4   1      308.07      315.24    266.69 o 
  10   4   1      249.94       95.41    295.26 o 
  12   4   1       11.68     -293.95    402.46 o 
  14   4   1       64.41      321.14    451.04 o 
 -13   5   1        5.63     -213.53    571.14 o 
 -11   5   1     1360.88      950.14    394.59 o 
  -9   5   1     2272.46     2271.50    436.08 o 
  -7   5   1       30.07        0.09    224.39 o 
  -5   5   1      244.91       82.48    143.33 o 
  -3   5   1     1277.11     1192.90    231.65 o 
  -1   5   1      208.78      276.17    124.56 o 
   1   5   1      624.76      601.16    147.92 o 
   3   5   1       87.43      -20.05    267.59 o 
   5   5   1       28.58       59.81    194.64 o 
   7   5   1       28.99     -242.46    259.08 o 
   9   5   1       15.16      155.81    320.01 o 
  11   5   1       76.74     -213.39    330.46 o 
  13   5   1        6.89     -274.95    439.84 o 
 -12   6   1      261.19       94.80    425.89 o 
 -10   6   1      164.74      -90.06    401.78 o 
  -8   6   1        0.42     -257.95    257.95 o 
  -6   6   1       15.17      -70.64    233.15 o 
  -4   6   1     4045.90     3849.45    495.41 o 
  -2   6   1       14.24        3.86    191.30 o 
   0   6   1      514.08      410.06    531.48 o 
   2   6   1        0.52     -103.40    206.74 o 
   4   6   1      400.45       89.97    231.07 o 
   6   6   1      163.40      135.87    328.63 o 
   8   6   1       53.93     -180.36    377.33 o 
  10   6   1       35.00      507.18    437.06 o 
  12   6   1       18.04     -428.49    428.49 o 
  -9   7   1      305.61     -204.69    433.79 o 
  -7   7   1        8.28      225.38    366.10 o 
  -5   7   1      240.72      507.76    378.42 o 
  -3   7   1      438.09       97.58    253.41 o 
  -1   7   1      725.06      547.60    396.43 o 
   1   7   1      273.33      656.20    451.38 o 
   3   7   1       16.33      283.15    279.35 o 
   5   7   1      455.97     -217.97    383.76 o 
   7   7   1      269.55       99.35    384.16 o 
   9   7   1       80.32     -232.63    406.88 o 
  -6   8   1       14.41     -154.53    458.40 o 
  -4   8   1       71.47      411.36    480.72 o 
  -2   8   1       34.94     -173.46    692.85 o 
   0   8   1       15.66      201.34    492.53 o 
   2   8   1      404.85     -125.51    656.60 o 
   4   8   1       61.94      -19.27    463.38 o 
 -18   0   2     5856.98     5376.56   1185.35 o 
 -16   0   2     6138.52     4874.51   1000.78 o 
 -14   0   2     7185.61     7365.26    696.42 o 
 -12   0   2    34331.52    37203.99   1231.32 o 
 -10   0   2    22977.13    24997.10   1294.49 o 
  -8   0   2    29057.81    31381.40    899.58 o 
  -6   0   2    37072.11    41119.21    875.15 o 
  -4   0   2    45418.61    52019.18    863.83 o 
  -2   0   2    86829.16    94444.40   1297.18 o 
   0   0   2   104264.63   116118.63   1339.16 o 
   6   0   2    42439.89    46697.13   1145.04 o 
   8   0   2    59713.91    64590.14   1508.67 o 
  10   0   2    44728.82    45335.56   1389.50 o 
  12   0   2    34935.62    37648.77   1981.10 o 
  14   0   2    18653.51    20160.98   1183.64 o 
  16   0   2    10996.52    11815.49   1389.40 o 
 -17   1   2     9894.90     9941.19    912.19 o 
 -15   1   2    17623.35    16441.10    837.59 o 
 -13   1   2     5905.21     6300.71    455.24 o 
 -11   1   2    32355.07    35069.65    806.04 o 
  -9   1   2    28674.73    29720.92    656.79 o 
  -7   1   2    47171.28    52533.70    725.61 o 
  -5   1   2    38006.02    42134.98    674.24 o 
  -3   1   2    56633.27    65790.44   1315.64 o 
  -1   1   2   110405.75   123116.48    889.78 o 
   1   1   2    63970.71    70107.05    923.50 o 
   3   1   2    63170.16    70954.63   1339.97 o 
   5   1   2    67549.05    75904.66    987.62 o 
   7   1   2    44075.13    46185.74    845.58 o 
   9   1   2    59274.44    61497.80   1098.61 o 
  11   1   2    20767.23    20889.40   1249.00 o 
  13   1   2    19998.98    20747.66    813.05 o 
  15   1   2    18207.51    18313.62   1201.07 o 
 -18   2   2     7119.15     2446.80   2438.04 o 
 -16   2   2    11082.98    11038.21    753.13 o 
 -14   2   2    23969.27    23498.37    944.77 o 
 -12   2   2    19785.11    19377.36    758.15 o 
 -10   2   2    24034.49    24300.95    624.94 o 
  -8   2   2    31814.65    31453.19    708.55 o 
  -6   2   2    78296.32    86850.84   1354.66 o 
  -4   2   2    51514.09    54573.91    863.96 o 
  -2   2   2    58100.11    61895.30    705.95 o 
   0   2   2    62058.25    66194.42   1114.54 o 
   2   2   2    39888.12    40858.39    798.85 o 
   4   2   2    70619.70    73704.75    984.93 o 
   6   2   2    46342.89    48659.63    731.44 o 
   8   2   2    35780.15    36586.95    812.95 o 
  10   2   2    12325.37    12667.17    635.39 o 
  12   2   2    31131.53    30068.89   1128.33 o 
  14   2   2    13896.60    12786.66   1020.82 o 
  16   2   2     9246.31    10478.82   1073.82 o 
 -17   3   2     8727.37    10626.83   1458.79 o 
 -15   3   2    18305.04    17626.63   1129.89 o 
 -13   3   2    19954.20    19096.47    968.52 o 
 -11   3   2    28780.50    28561.14    806.87 o 
  -9   3   2    37450.05    38063.59    904.99 o 
  -7   3   2    34600.91    33675.00    742.12 o 
  -5   3   2    45450.99    45519.64    935.46 o 
  -3   3   2    66035.95    68023.45    868.44 o 
  -1   3   2    35933.92    35453.78   1333.18 o 
   1   3   2    57334.32    58693.93   1224.28 o 
   3   3   2    58483.84    58814.71    994.25 o 
   5   3   2    21992.91    20449.53    629.99 o 
   7   3   2    21871.84    20344.43   1289.37 o 
   9   3   2    19622.10    18732.57    828.87 o 
  11   3   2    16537.85    15528.81   1048.24 o 
  13   3   2    11796.83    11404.00    950.40 o 
  15   3   2     6270.93     4329.13   1013.36 o 
 -16   4   2    12126.00    12914.12   1528.95 o 
 -14   4   2    16739.92    18186.00   1135.70 o 
 -12   4   2    25080.38    25573.61   1254.87 o 
 -10   4   2    20276.16    20933.12    710.20 o 
  -8   4   2    31131.52    29554.53    770.76 o 
  -6   4   2    43046.52    41578.45    850.06 o 
  -4   4   2    52238.54    51668.66    881.37 o 
  -2   4   2    27006.82    26334.90    550.02 o 
   0   4   2    29464.26    28112.65    639.79 o 
   2   4   2    28662.26    28089.51    974.47 o 
   4   4   2    25763.62    23929.84    722.17 o 
   6   4   2    26873.65    24952.22    794.03 o 
   8   4   2    10517.69    10400.05    764.59 o 
  10   4   2    10459.90    11789.47    894.75 o 
  12   4   2     8782.76     6871.21    786.33 o 
  14   4   2     5486.85     1862.15   1979.16 o 
 -15   5   2    10097.31    10054.36   1022.68 o 
 -13   5   2    11713.96    11262.83    979.20 o 
 -11   5   2    15189.21    15288.50   1007.46 o 
  -9   5   2    28692.56    30895.56   1066.36 o 
  -7   5   2    22681.77    21775.27    812.63 o 
  -5   5   2    14842.72    13768.82    520.25 o 
  -3   5   2    34934.73    32663.76    814.98 o 
  -1   5   2    23846.86    21992.07    562.35 o 
   1   5   2    29127.42    26859.36    733.21 o 
   3   5   2    16235.99    14860.83    796.52 o 
   5   5   2    11552.20    11369.47    603.76 o 
   7   5   2    16435.84    16002.03    950.03 o 
   9   5   2    11026.72    11652.68    886.42 o 
  11   5   2     6054.94     5863.49    747.61 o 
  13   5   2     4610.08     2307.62   2111.20 o 
 -12   6   2     9501.36    10189.93   1162.74 o 
 -10   6   2    13815.43    14189.62   1707.67 o 
  -8   6   2    10508.74    10703.95    675.74 o 
  -6   6   2    16301.15    15424.89    745.56 o 
  -4   6   2     9558.78     9437.36    427.59 o 
  -2   6   2    17308.26    17342.25    557.78 o 
   0   6   2    23639.89    23777.35   1667.13 o 
   2   6   2    10385.73     9750.18    731.07 o 
   4   6   2    11148.64    10527.45    619.84 o 
   6   6   2     9931.61     9856.12   1853.55 o 
   8   6   2     8790.76     8503.08   1450.11 o 
  10   6   2     7434.49     7826.39   1131.95 o 
 -11   7   2     4459.21     3375.71   3007.81 o 
  -9   7   2     5888.77     5820.53    836.59 o 
  -7   7   2     5776.15     7261.12    899.94 o 
  -5   7   2    11251.58    13617.54    762.32 o 
  -3   7   2     9162.70     9828.56    869.49 o 
  -1   7   2     8025.88     8897.44    591.00 o 
   1   7   2     5548.19     7988.93   1144.62 o 
   3   7   2    13733.16    13381.75    728.08 o 
   5   7   2     7407.14     6885.11    768.47 o 
   7   7   2     6765.49     6906.71    808.66 o 
   9   7   2     6260.41     6434.84   1172.10 o 
  -6   8   2     4949.35     4691.54   1580.01 o 
  -4   8   2     3726.29     3278.05    713.12 o 
  -2   8   2     4690.93     5986.70    913.96 o 
   0   8   2     6038.53     5959.78    891.02 o 
   2   8   2     5042.34     6592.12   1281.24 o 
   4   8   2     5028.28     5972.28    801.82 o 
 -17   1   3        0.08     -335.68    384.76 o 
 -15   1   3      124.05      265.06    296.88 o 
 -13   1   3     2335.30     2276.75    297.98 o 
 -11   1   3      234.82      241.96    139.76 o 
  -9   1   3     2360.38     2650.05    232.60 o 
  -7   1   3     2067.31     2140.75    217.67 o 
  -5   1   3      954.64     1096.35    166.23 o 
  -3   1   3     1843.85     2048.90    230.24 o 
  -1   1   3     5533.72     5454.78    161.22 o 
   1   1   3     5826.48     5178.11    277.66 o 
   3   1   3     3979.27     3783.69    211.21 o 
   5   1   3      140.46       90.55    107.10 o 
   7   1   3     1447.59     1489.27    204.15 o 
   9   1   3       39.73     -173.34    179.75 o 
  11   1   3     1303.32     1128.54    277.15 o 
  13   1   3      384.93       74.91    425.17 o 
  15   1   3      225.55      331.74    627.66 o 
 -18   2   3      296.69      636.14    752.88 o 
 -16   2   3        1.05       21.76    315.77 o 
 -14   2   3       42.88     -248.46    255.66 o 
 -12   2   3       13.25      -40.28    192.42 o 
 -10   2   3      204.50       93.94    204.09 o 
  -8   2   3     1738.21     1761.87    234.00 o 
  -6   2   3     5301.37     5640.43    338.64 o 
  -4   2   3      706.84      815.56    142.97 o 
  -2   2   3     2646.92     2435.21    141.67 o 
   0   2   3     6191.49     6054.68    346.17 o 
   2   2   3     3203.17     2997.63    276.07 o 
   4   2   3     2310.45     2020.39    280.91 o 
   6   2   3     1703.10     1548.95    195.97 o 
   8   2   3      399.73      424.45    172.09 o 
  10   2   3     6107.17     4785.17    542.18 o 
  12   2   3       71.26       71.75    347.72 o 
  14   2   3      125.84      -70.79    428.84 o 
 -17   3   3       13.60        3.38    474.03 o 
 -15   3   3      322.28      121.72    431.32 o 
 -13   3   3       53.03       33.05    228.77 o 
 -11   3   3        9.56        8.95    193.57 o 
  -9   3   3      265.98      488.44    155.69 o 
  -7   3   3       88.66      106.34    111.08 o 
  -5   3   3      188.36       96.29    111.04 o 
  -3   3   3     2568.53     2414.76    185.30 o 
  -1   3   3      179.64      208.68     89.75 o 
   1   3   3     7155.08     7424.37    453.25 o 
   3   3   3      407.24      286.14    123.31 o 
   5   3   3     1833.79     1792.28    303.49 o 
   7   3   3      856.26     1049.51    261.08 o 
   9   3   3     1074.37      575.50    312.56 o 
  11   3   3      345.26      581.48    378.82 o 
  13   3   3      107.65      975.53    494.87 o 
 -16   4   3        1.68     -182.01    477.48 o 
 -14   4   3       52.02      472.35    422.48 o 
 -12   4   3      294.87        5.21    291.09 o 
 -10   4   3        5.71      232.93    197.03 o 
  -8   4   3       32.62       92.35    153.26 o 
  -6   4   3      104.21       95.39    120.20 o 
  -4   4   3      302.53      198.55    129.23 o 
  -2   4   3      960.20     1096.16    154.92 o 
   0   4   3      292.00      244.00    103.41 o 
   2   4   3       23.75      246.70    167.87 o 
   4   4   3      196.03      161.19    158.39 o 
   6   4   3     2133.81     1923.23    401.68 o 
   8   4   3      523.18      693.65    277.55 o 
  10   4   3       12.17      336.42    352.84 o 
  12   4   3       22.08     -127.64    425.70 o 
 -15   5   3      163.92       69.66    455.89 o 
 -13   5   3      478.93       63.26    558.96 o 
 -11   5   3       99.57      342.41    317.55 o 
  -9   5   3        3.73       94.30    258.62 o 
  -7   5   3       14.42       17.04    171.48 o 
  -5   5   3      339.11      253.52    152.23 o 
  -3   5   3      825.87      710.17    171.75 o 
  -1   5   3        3.83      -42.61    115.34 o 
   1   5   3      300.56       58.68    201.54 o 
   3   5   3      709.85      593.92    291.15 o 
   5   5   3     1026.38     1039.32    367.88 o 
   7   5   3      425.63      515.01    384.18 o 
   9   5   3      480.50       97.19    380.71 o 
  11   5   3      154.27      497.19    462.07 o 
 -12   6   3      109.42      494.11    490.45 o 
 -10   6   3        7.88       12.24    301.15 o 
  -8   6   3       97.41      218.58    272.31 o 
  -6   6   3       55.92        0.45    235.67 o 
  -4   6   3      295.14      116.55    158.05 o 
  -2   6   3       83.28      184.89    166.59 o 
   0   6   3     2498.44     2201.00    696.94 o 
   2   6   3      357.83      860.06    322.03 o 
   4   6   3     1181.38      938.19    353.03 o 
   6   6   3      535.11      394.22    373.67 o 
   8   6   3     1628.52     1191.74    489.27 o 
  10   6   3      226.56     -389.56    389.56 o 
 -11   7   3       13.32       49.81    468.23 o 
  -9   7   3      139.08      351.51    362.35 o 
  -7   7   3      103.65      175.58    310.81 o 
  -5   7   3      194.61      199.35    308.19 o 
  -3   7   3      230.77      229.54    382.68 o 
  -1   7   3      376.38      490.06    321.12 o 
   1   7   3       12.99      265.06    519.39 o 
   3   7   3      802.24      801.08    420.52 o 
   5   7   3      580.60     1054.66    465.08 o 
   7   7   3      736.68      281.01    446.22 o 
  -6   8   3      139.13      397.13    501.26 o 
  -4   8   3       13.54     -404.31    404.31 o 
  -2   8   3        1.75      246.20    481.41 o 
   0   8   3       95.04       55.54    644.91 o 
   2   8   3      197.75       28.72    402.14 o 
   4   8   3      333.23       73.85    961.42 o 
 -18   0   4    11755.34    11647.49   1445.14 o 
 -16   0   4    15597.47    15270.59   1485.49 o 
 -14   0   4     8086.76     7567.24    667.47 o 
 -12   0   4    30876.93    30947.83   1066.74 o 
 -10   0   4    32286.46    32803.44   1046.78 o 
  -8   0   4    32282.20    33228.50   1362.12 o 
  -6   0   4    22191.33    22447.39   1074.65 o 
  -4   0   4     4604.04     5230.03    390.31 o 
  -2   0   4   148792.64   160708.38   1672.90 o 
   0   0   4    43872.08    43387.02    545.36 o 
   2   0   4    23384.81    23725.15    680.96 o 
   4   0   4     4872.09     4405.00    405.14 o 
   6   0   4    31785.51    36009.86   1133.61 o 
   8   0   4    20431.42    20887.30    910.58 o 
  10   0   4    15461.33    16114.02    956.45 o 
  12   0   4    10631.01    10992.56    897.69 o 
  14   0   4     8883.86     9027.37    958.44 o 
 -19   1   4     8922.11     7506.42   2090.34 o 
 -17   1   4    11493.83    11619.42    952.19 o 
 -15   1   4    16277.80    15867.10    804.07 o 
 -13   1   4    19818.46    20008.32    773.88 o 
 -11   1   4    29011.40    28731.29    686.59 o 
  -9   1   4    19503.35    19979.01    857.03 o 
  -7   1   4    41850.32    42607.61    788.47 o 
  -5   1   4    21538.73    20356.76    577.98 o 
  -3   1   4   115791.50   122750.69   1168.21 o 
  -1   1   4     2684.51     2150.87    137.10 o 
   1   1   4    29181.45    27704.63    646.80 o 
   3   1   4    41919.84    43377.16    696.06 o 
   5   1   4    19216.07    18436.91    510.52 o 
   7   1   4    24362.01    23582.72    647.52 o 
   9   1   4    16460.07    17191.06    636.12 o 
  11   1   4    12571.59    12610.35    644.88 o 
  13   1   4    10801.10    11106.43    815.97 o 
  15   1   4     7410.12     6437.46    971.89 o 
 -18   2   4    11236.76     8930.75   1791.76 o 
 -16   2   4    12910.89    13623.68    810.70 o 
 -14   2   4    18285.71    17915.04    820.58 o 
 -12   2   4    25364.74    25428.61    773.63 o 
 -10   2   4    18503.59    18163.38    602.43 o 
  -8   2   4    41533.61    44420.26    887.69 o 
  -6   2   4    59637.30    62819.95   1116.01 o 
  -4   2   4    39842.18    41173.01    776.90 o 
  -2   2   4    33261.47    31584.40    461.40 o 
   0   2   4    55853.07    55719.02    980.75 o 
   2   2   4    47438.64    47040.77    978.28 o 
   4   2   4    34319.50    34966.70    919.78 o 
   6   2   4    31617.54    30898.00    981.72 o 
   8   2   4    20854.79    20681.61    656.06 o 
  10   2   4    18348.19    17571.88    878.10 o 
  12   2   4    11719.26    11325.41    793.85 o 
  14   2   4     8932.45     9865.45   1012.27 o 
 -17   3   4     9107.02    10000.83   1395.25 o 
 -15   3   4    17178.86    16578.10    868.28 o 
 -13   3   4    16992.99    16312.53    682.41 o 
 -11   3   4    26890.24    27644.88   1141.45 o 
  -9   3   4    35310.85    35874.16    863.22 o 
  -7   3   4    40682.11    41659.05    970.15 o 
  -5   3   4    53536.78    55077.12   1012.71 o 
  -3   3   4    63263.92    62775.85    852.05 o 
  -1   3   4    36643.46    34865.46    744.78 o 
   1   3   4    64896.20    64728.83   1408.48 o 
   3   3   4    50299.96    49502.54   1934.38 o 
   5   3   4    42512.91    42644.66   1135.89 o 
   7   3   4    19400.90    17866.31    909.62 o 
   9   3   4    19659.50    18347.23    889.96 o 
  11   3   4    19520.63    18979.91    985.59 o 
  13   3   4    13545.63    12273.50   1077.89 o 
 -16   4   4    11202.40    10260.92   1221.50 o 
 -14   4   4    16489.59    14615.28   1022.54 o 
 -12   4   4    14645.41    14551.29    667.20 o 
 -10   4   4    25590.37    25536.87    803.09 o 
  -8   4   4    35872.19    34573.61    848.71 o 
  -6   4   4    46869.57    46647.25   1244.02 o 
  -4   4   4    42346.84    42113.99    763.64 o 
  -2   4   4    52628.37    51724.26    805.49 o 
   0   4   4    47730.75    46947.54   1249.89 o 
   2   4   4    42979.77    41125.93   1245.96 o 
   4   4   4    29173.95    26527.55   1068.14 o 
   6   4   4    46469.87    46440.77   1537.43 o 
   8   4   4    17922.21    18971.44   1108.60 o 
  10   4   4    14597.87    15178.62    945.41 o 
  12   4   4    12938.29    13549.04   1084.57 o 
 -15   5   4     8666.54     8813.54    933.13 o 
 -13   5   4    10707.71    10941.82    809.04 o 
 -11   5   4    22572.28    22734.09    995.92 o 
  -9   5   4    19535.04    19162.18    713.44 o 
  -7   5   4    21725.37    20514.38    890.02 o 
  -5   5   4    31954.20    31349.37    740.32 o 
  -3   5   4    35225.16    33688.11    735.43 o 
  -1   5   4    33294.52    32759.88    732.21 o 
   1   5   4    32495.83    31040.17   2174.05 o 
   3   5   4    28893.86    29236.60    878.43 o 
   5   5   4    21554.58    21658.04   1094.22 o 
   7   5   4    17857.67    18652.03   1084.53 o 
   9   5   4    18958.30    17853.46   1139.16 o 
  11   5   4    11273.38    11522.96   1480.81 o 
 -14   6   4     7262.75     7436.55    942.35 o 
 -12   6   4    10998.95    10809.65   1334.93 o 
 -10   6   4    11976.26    11711.95    770.64 o 
  -8   6   4    15934.39    15470.50    788.90 o 
  -6   6   4    11280.91    10439.92    524.44 o 
  -4   6   4    16376.26    16693.25    585.70 o 
  -2   6   4    18170.79    18385.68    896.48 o 
   0   6   4    25257.59    27112.48    921.45 o 
   2   6   4    14132.03    14077.01    905.92 o 
   4   6   4    12732.96    14039.26   1289.23 o 
   6   6   4    11473.09    11862.35    934.70 o 
   8   6   4    12617.65    14328.55   1081.24 o 
  10   6   4     7207.63     6389.04   1176.38 o 
 -11   7   4     4026.72     2970.65    929.36 o 
  -9   7   4     7985.47     8759.39    732.64 o 
  -7   7   4     6445.03     6602.89    612.58 o 
  -5   7   4     9720.10    10900.78    956.06 o 
  -3   7   4     8405.53     9036.45    790.85 o 
  -1   7   4     8410.91     9453.75    705.95 o 
   1   7   4     4937.11     5754.00    618.85 o 
   3   7   4     8983.97     9571.63    859.10 o 
   5   7   4     7692.63     7916.03    967.26 o 
   7   7   4     5459.04     3149.65   3195.30 o 
  -6   8   4     4943.32     3443.68   2485.20 o 
  -4   8   4     2726.12     3990.26    794.70 o 
  -2   8   4     3586.04     3595.95    756.37 o 
   0   8   4     3572.85     3857.67    611.91 o 
   2   8   4     3517.92     3958.99    645.41 o 
 -19   1   5        3.21     -226.05    552.62 o 
 -17   1   5        4.41      208.76    418.08 o 
 -15   1   5     1382.54     1134.02    340.01 o 
 -13   1   5      683.30      555.79    233.92 o 
 -11   1   5     1497.08     1177.88    228.41 o 
  -9   1   5      588.15      548.96    165.07 o 
  -7   1   5      596.81      475.05    181.85 o 
  -5   1   5       83.35      120.06    111.59 o 
  -3   1   5    37552.34    38219.17    685.32 o 
  -1   1   5      174.99      215.72     65.48 o 
   1   1   5      837.29      756.97     98.28 o 
   3   1   5      152.16      103.49    112.50 o 
   5   1   5     1633.41     1653.46    213.93 o 
   7   1   5     1813.20     1841.08    253.84 o 
   9   1   5      370.67      512.84    263.40 o 
  11   1   5       80.30     -179.63    335.28 o 
  13   1   5        4.10     -345.88    396.95 o 
 -18   2   5       12.48      -53.73    574.45 o 
 -16   2   5      398.97      173.78    342.98 o 
 -14   2   5      768.38      898.14    293.22 o 
 -12   2   5     3106.04     3354.68    347.96 o 
 -10   2   5      830.34      707.79    182.14 o 
  -8   2   5     3053.75     2522.03    327.80 o 
  -6   2   5     8407.59     8460.50    507.67 o 
  -4   2   5     7093.45     6543.38    271.16 o 
  -2   2   5     1951.14     1927.85    144.02 o 
   0   2   5      707.43      686.40    171.26 o 
   2   2   5     3773.77     4098.33    349.55 o 
   4   2   5     3088.83     2846.75    343.58 o 
   6   2   5     1047.69     1243.29    212.17 o 
   8   2   5       26.41       88.62    244.56 o 
  10   2   5        6.17      201.08    298.07 o 
  12   2   5       96.38      232.92    377.96 o 
  14   2   5       39.89      -37.98    553.01 o 
 -17   3   5        8.98       24.14    370.75 o 
 -15   3   5      584.04      238.23    374.17 o 
 -13   3   5      757.45     1010.15    291.82 o 
 -11   3   5      605.44      528.70    276.36 o 
  -9   3   5     2858.27     2498.31    294.12 o 
  -7   3   5     2137.66     2220.77    311.93 o 
  -5   3   5     2082.01     2121.61    259.23 o 
  -3   3   5     4099.79     3908.30    239.73 o 
  -1   3   5     1334.55      997.32    185.38 o 
   1   3   5     6318.00     5846.55    464.04 o 
   3   3   5      687.99      494.42    208.59 o 
   5   3   5       44.54      235.72    221.35 o 
   7   3   5     1348.01     1030.55    418.70 o 
   9   3   5      467.61      570.37    367.84 o 
  11   3   5       75.71      126.87    407.71 o 
  13   3   5        3.15     -434.55    469.33 o 
 -16   4   5      378.44      667.09    478.86 o 
 -14   4   5      122.44       25.06    297.84 o 
 -12   4   5      280.67      585.66    257.42 o 
 -10   4   5      167.31      457.98    209.01 o 
  -8   4   5      287.66      183.77    159.53 o 
  -6   4   5      518.28      484.68    207.45 o 
  -4   4   5        0.23       45.67    104.74 o 
  -2   4   5     1137.53     1180.03    160.42 o 
   0   4   5      991.08     1032.83    261.55 o 
   2   4   5      133.12        7.66    187.42 o 
   4   4   5      760.41     1052.05    331.33 o 
   6   4   5        5.52      126.63    243.33 o 
   8   4   5      535.21      375.74    322.52 o 
  10   4   5      231.12     -129.96    365.40 o 
  12   4   5      484.93      277.79    556.62 o 
 -15   5   5       12.46     1254.36    536.01 o 
 -13   5   5     2055.35     2296.19    499.18 o 
 -11   5   5      105.61      497.98    257.86 o 
  -9   5   5      315.14      328.95    224.93 o 
  -7   5   5     1083.77      810.44    233.20 o 
  -5   5   5     3102.28     2831.20    285.46 o 
  -3   5   5       12.23      189.64    134.59 o 
  -1   5   5       24.30      118.34    173.21 o 
   1   5   5       83.00        1.91    233.90 o 
   3   5   5      107.41       43.48    264.53 o 
   5   5   5       15.37      123.13    282.42 o 
   7   5   5       34.66     -288.55    538.79 o 
   9   5   5      116.94     -153.85    428.52 o 
  11   5   5      138.56     -240.39    545.61 o 
 -14   6   5      484.91     1034.58    570.47 o 
 -12   6   5       56.11      309.31    384.32 o 
 -10   6   5     1715.72     1909.58    431.41 o 
  -8   6   5     1769.07     1877.73    339.41 o 
  -6   6   5       73.77      401.89    235.38 o 
  -4   6   5      188.97      380.80    322.78 o 
  -2   6   5      129.17      480.78    264.61 o 
   0   6   5      833.59      422.72    277.02 o 
   2   6   5        6.39       39.15    289.18 o 
   4   6   5       26.40      111.14    330.19 o 
   6   6   5        2.58      294.38    359.34 o 
   8   6   5      126.87       -1.08    558.57 o 
 -11   7   5      153.44       -8.48    411.65 o 
  -9   7   5     1132.25      896.93    409.99 o 
  -7   7   5      306.70      428.79    485.00 o 
  -5   7   5      679.58      692.28    455.00 o 
  -3   7   5      199.13      566.98    407.79 o 
  -1   7   5       31.69       56.47    336.15 o 
   1   7   5      709.85      871.84    386.41 o 
   3   7   5       74.80        2.11    773.93 o 
   5   7   5        2.39      116.00    449.27 o 
  -6   8   5      226.03      525.54    597.55 o 
  -4   8   5       18.12     -457.18    457.18 o 
  -2   8   5      374.27      251.61    633.60 o 
   0   8   5      114.11       69.71    406.64 o 
   2   8   5        4.08      250.25    450.35 o 
 -18   0   6    22174.47    21432.57   1809.60 o 
 -16   0   6     7875.63     7378.32   1145.79 o 
 -14   0   6    56248.41    59158.16   2544.16 o 
 -12   0   6    47697.48    45893.27   1250.52 o 
 -10   0   6    60370.50    61220.98   1365.83 o 
  -8   0   6    59965.70    59463.95   2111.88 o 
  -6   0   6    68088.09    72791.28   2011.22 o 
  -4   0   6    79357.91    81754.51   1345.60 o 
  -2   0   6    69585.72    71250.15   1100.61 o 
   0   0   6    64005.00    64722.20    819.32 o 
   2   0   6    66206.47    67425.76   1207.00 o 
   4   0   6    16947.35    15799.06    712.58 o 
   6   0   6    30954.00    31735.30   1121.33 o 
   8   0   6    17895.12    18194.08    968.99 o 
  10   0   6    13144.21    12860.76   1245.67 o 
  12   0   6    10889.58    10861.29   1597.75 o 
 -19   1   6    12984.46    12209.04   1173.95 o 
 -17   1   6    25848.52    25206.20   1335.97 o 
 -15   1   6    21879.69    20671.73    864.08 o 
 -13   1   6    33038.86    31966.56   1046.42 o 
 -11   1   6    43836.91    45856.48    993.47 o 
  -9   1   6    70704.00    74411.88   1473.98 o 
  -7   1   6    52334.10    51733.72   1167.84 o 
  -5   1   6    57527.98    57482.45    875.26 o 
  -3   1   6    93405.20    96531.90   1103.13 o 
  -1   1   6    59313.79    58840.36    742.44 o 
   1   1   6    46595.90    46746.39    634.38 o 
   3   1   6    34840.51    33254.15    692.89 o 
   5   1   6    30869.07    31316.15    734.48 o 
   7   1   6    25327.51    25188.95    750.04 o 
   9   1   6    19006.87    18728.52    913.50 o 
  11   1   6     7638.88     7397.50    713.20 o 
  13   1   6     6672.74     6147.20    758.51 o 
 -18   2   6    12299.32    11432.13   1041.40 o 
 -16   2   6    15814.34    15072.63    845.74 o 
 -14   2   6    24262.06    22772.54   1060.66 o 
 -12   2   6    25668.73    25609.41    873.89 o 
 -10   2   6    24111.03    24317.02    723.93 o 
  -8   2   6    47086.04    48647.33   1136.39 o 
  -6   2   6    54027.58    55604.32   1155.76 o 
  -4   2   6    57160.89    56098.81    835.39 o 
  -2   2   6    45330.61    42457.55    927.67 o 
   0   2   6    36957.79    35061.61    875.93 o 
   2   2   6    40941.25    39243.58    994.76 o 
   4   2   6    34026.42    32741.36    978.19 o 
   6   2   6    36173.63    36549.61   1119.06 o 
   8   2   6     8847.16     9089.07    671.92 o 
  10   2   6    18492.18    18265.38    983.33 o 
  12   2   6    11907.77    11428.10    891.18 o 
 -17   3   6     9321.09     8150.60    740.34 o 
 -15   3   6    11783.93    11219.65    668.40 o 
 -13   3   6    11596.11    11727.26    636.48 o 
 -11   3   6    17430.03    16396.76    669.37 o 
  -9   3   6    26855.32    27034.80    893.74 o 
  -7   3   6    25430.03    25931.82    836.26 o 
  -5   3   6    29699.07    28640.90    608.26 o 
  -3   3   6    25591.38    24065.98    541.85 o 
  -1   3   6    29364.05    26854.88    730.47 o 
   1   3   6    51294.52    50343.69   1184.09 o 
   3   3   6    30693.41    30401.41    970.51 o 
   5   3   6    22549.15    22374.04   1286.62 o 
   7   3   6    14351.99    14383.32    802.52 o 
   9   3   6    22453.96    20887.20   1020.11 o 
  11   3   6    13345.22    13849.42    967.13 o 
 -16   4   6     5067.10     5959.07    733.64 o 
 -14   4   6    10382.34     9703.21    646.28 o 
 -12   4   6     8407.47     9381.40    599.56 o 
 -10   4   6     9851.38     9802.33    543.44 o 
  -8   4   6    10387.56    10340.86    565.03 o 
  -6   4   6    35884.25    33571.27    723.47 o 
  -4   4   6    15869.65    15009.68    473.94 o 
  -2   4   6    21354.42    20114.68    596.85 o 
   0   4   6    24957.54    24715.19   1475.55 o 
   2   4   6    16062.12    16635.29    872.94 o 
   4   4   6    28757.44    29492.88   1220.54 o 
   6   4   6    17777.02    16696.67    879.02 o 
   8   4   6    14824.11    13889.86   1144.50 o 
  10   4   6    12290.68    11352.67    895.21 o 
 -15   5   6     4688.45     4814.69    729.39 o 
 -13   5   6     4146.31     3970.09    579.74 o 
 -11   5   6     9861.37    10005.19    621.22 o 
  -9   5   6    14161.96    13713.94    637.87 o 
  -7   5   6     5169.04     4883.84    420.16 o 
  -5   5   6    12633.68    12175.59    488.41 o 
  -3   5   6    17321.98    16518.45    775.04 o 
  -1   5   6    17395.75    17008.84    742.86 o 
   1   5   6    13717.40    13445.74    844.61 o 
   3   5   6    13294.31    14027.97   1210.59 o 
   5   5   6    13039.49    12652.00    923.81 o 
   7   5   6    13652.34    12526.78    985.44 o 
 -14   6   6     3383.52     3965.14    653.14 o 
 -12   6   6     9283.30     9008.19    777.90 o 
 -10   6   6     5908.07     5596.19    629.15 o 
  -8   6   6     9036.43     9112.06    570.53 o 
  -6   6   6     7562.84     6788.00    495.95 o 
  -4   6   6     7618.36     8008.92    716.38 o 
  -2   6   6    13054.07    13979.09    639.06 o 
   0   6   6    12139.57    12103.02    704.26 o 
   2   6   6     7500.65     7994.87    768.03 o 
   4   6   6     8098.81     8201.98    818.17 o 
   6   6   6     7715.52     8755.91   1446.80 o 
   8   6   6     5849.31     6191.42   1178.33 o 
 -11   7   6     4094.66     5374.29    857.35 o 
  -9   7   6     5472.58     4860.93   1383.17 o 
  -7   7   6     7135.03     7858.22    877.55 o 
  -5   7   6     7479.50     7743.93    828.77 o 
  -3   7   6     9679.62    11162.10    899.55 o 
  -1   7   6     3091.00     3648.57    525.15 o 
   1   7   6     7169.53     8393.66    720.04 o 
   3   7   6     6063.83     6486.33    892.62 o 
   5   7   6     3973.44     4042.35    748.31 o 
  -6   8   6     4948.00     2423.20   2951.78 o 
  -2   8   6     4100.71     5154.38   1228.42 o 
   0   8   6     4688.82     5055.76    848.32 o 
 -19   1   7      354.69     -195.55    539.58 o 
 -17   1   7     1802.51     1467.62    554.64 o 
 -15   1   7      187.09      232.49    246.94 o 
 -13   1   7       10.72     -177.76    177.76 o 
 -11   1   7       18.09      104.50    137.71 o 
  -9   1   7     3371.49     3223.02    362.39 o 
  -7   1   7       24.47      141.83    142.01 o 
  -5   1   7     3500.90     3595.62    276.92 o 
  -3   1   7      113.48      132.89     94.28 o 
  -1   1   7      652.22      793.68    120.98 o 
   1   1   7      271.97      292.17    102.78 o 
   3   1   7      891.58     1093.45    194.93 o 
   5   1   7      910.84      692.63    196.12 o 
   7   1   7      926.27     1102.72    276.02 o 
   9   1   7      534.38      190.85    352.87 o 
  11   1   7      265.89      104.60    484.39 o 
  13   1   7       41.61     -222.91    969.70 o 
 -18   2   7      363.49      298.47    492.63 o 
 -16   2   7      347.56      348.75    343.85 o 
 -14   2   7      163.08      185.17    225.06 o 
 -12   2   7     1844.15     1880.76    304.82 o 
 -10   2   7      287.11      271.48    199.51 o 
  -8   2   7        8.35       -3.44    139.40 o 
  -6   2   7       43.22       76.22    138.10 o 
  -4   2   7     2179.74     2012.64    196.05 o 
  -2   2   7       61.61      109.74     82.58 o 
   0   2   7      983.32     1015.74    159.93 o 
   2   2   7     2289.50     2168.15    322.10 o 
   4   2   7     1572.42     1134.27    294.27 o 
   6   2   7     4631.99     4514.71    519.36 o 
   8   2   7        3.97     -220.52    292.21 o 
  10   2   7      775.81      440.61    495.21 o 
  12   2   7      752.68      971.49    744.67 o 
 -17   3   7       55.87      199.72    390.38 o 
 -15   3   7      616.57      763.90    326.11 o 
 -13   3   7      158.77       99.79    243.44 o 
 -11   3   7       14.79      187.06    185.52 o 
  -9   3   7      213.37      238.54    203.38 o 
  -7   3   7        3.47       -9.37    138.73 o 
  -5   3   7       16.69      -28.49    108.47 o 
  -3   3   7     2798.84     2732.18    225.34 o 
  -1   3   7       41.29       62.68    113.67 o 
   1   3   7     1667.51     1204.69    273.07 o 
   3   3   7      207.60       -0.47    222.58 o 
   5   3   7     3767.41     3205.81    463.35 o 
   7   3   7        7.50      176.41    289.75 o 
   9   3   7     1830.02     1021.55    422.10 o 
  11   3   7      670.70      207.51    509.68 o 
 -16   4   7      146.31      393.28    369.47 o 
 -14   4   7      147.04       90.05    305.32 o 
 -12   4   7       44.92      108.85    248.61 o 
 -10   4   7       20.50      308.63    250.98 o 
  -8   4   7      317.89      284.17    198.26 o 
  -6   4   7      482.45      597.80    156.36 o 
  -4   4   7        2.00      -41.98    115.97 o 
  -2   4   7       29.79       98.79    146.61 o 
   0   4   7     1492.78     1606.45    416.39 o 
   2   4   7      411.24      481.15    291.35 o 
   4   4   7      743.91      988.85    335.14 o 
   6   4   7      543.52      222.39    314.77 o 
   8   4   7      585.55      237.97    357.75 o 
  10   4   7      748.26      402.11    629.05 o 
 -15   5   7       33.99      -18.74    437.42 o 
 -13   5   7       14.67     -286.60    286.60 o 
 -11   5   7        0.90     -184.44    256.36 o 
  -9   5   7       63.99      103.67    271.70 o 
  -7   5   7      691.75      795.40    257.06 o 
  -5   5   7      512.52      255.88    215.40 o 
  -3   5   7       11.76       67.91    220.27 o 
  -1   5   7      377.85      591.06    247.97 o 
   1   5   7       23.32     -339.12    339.12 o 
   3   5   7       65.41      198.01    300.30 o 
   5   5   7       19.84     -201.77    338.57 o 
   7   5   7       45.17      132.20    425.39 o 
   9   5   7        4.64     -186.61    364.15 o 
 -14   6   7        0.87      651.18    482.92 o 
 -12   6   7       75.47      965.48    770.56 o 
 -10   6   7        3.43      545.75    302.50 o 
  -8   6   7       56.24       -7.53    294.64 o 
  -6   6   7       81.97       28.24    361.89 o 
  -4   6   7       92.02       16.69    371.18 o 
  -2   6   7      231.41      225.78    234.47 o 
   0   6   7      711.60      961.33    351.87 o 
   2   6   7       83.95       62.76    550.19 o 
   4   6   7      275.09      204.78    401.62 o 
   6   6   7        1.87      -36.60    424.77 o 
 -11   7   7       68.51      206.79    532.42 o 
  -9   7   7       70.20     -484.70    484.70 o 
  -7   7   7        1.85      478.06    479.56 o 
  -5   7   7       21.89     -347.30    398.55 o 
  -3   7   7      167.60      -90.93    383.16 o 
  -1   7   7      931.66      777.34    343.39 o 
   1   7   7        0.26     -349.16    404.04 o 
   3   7   7      165.53      459.95    732.80 o 
  -4   8   7        4.19     -414.36    414.36 o 
 -18   0   8    16656.16    15158.91   1609.05 o 
 -16   0   8     8495.54     6167.83   1150.66 o 
 -14   0   8    25035.33    24302.01   1748.60 o 
 -12   0   8    36679.32    33437.07   1095.51 o 
 -10   0   8    65120.00    64272.39   2451.97 o 
  -8   0   8    47441.25    52362.22   1610.96 o 
  -6   0   8    46013.03    45902.59   1078.12 o 
  -4   0   8    62641.00    61276.61   1304.93 o 
  -2   0   8    96648.05    99107.84   1495.84 o 
   0   0   8    91710.03    89306.09   1414.04 o 
   2   0   8    31760.01    32509.42   1808.04 o 
   4   0   8    49408.46    47034.38   2759.61 o 
   6   0   8    34982.29    32540.98   1330.06 o 
   8   0   8    25620.45    25392.83   1210.05 o 
  10   0   8    17672.38    18855.67   1920.88 o 
  12   0   8    11789.78    12134.34   1901.78 o 
 -19   1   8     9248.55     8203.50    966.61 o 
 -17   1   8    10418.83    10423.07    998.41 o 
 -15   1   8    23431.50    21828.63    895.54 o 
 -13   1   8    28518.22    27252.27    932.82 o 
 -11   1   8    28537.27    29037.70   1503.40 o 
  -9   1   8    53690.98    52652.58   1416.47 o 
  -7   1   8    28267.54    26597.29    686.21 o 
  -5   1   8   116141.60   118409.90   2195.71 o 
  -3   1   8    60049.00    60719.12    889.15 o 
  -1   1   8    50862.02    48741.36    754.02 o 
   1   1   8    48524.65    46176.95    666.68 o 
   3   1   8    47812.61    46830.13    689.17 o 
   5   1   8    34071.44    34575.34    871.31 o 
   7   1   8    28182.87    28842.20   1102.52 o 
   9   1   8    16825.19    18061.57    949.75 o 
  11   1   8    13239.43    12138.83    911.36 o 
 -18   2   8    10649.62    10136.75   1133.12 o 
 -16   2   8    14589.23    14819.07    843.55 o 
 -14   2   8    22162.70    22423.22    838.53 o 
 -12   2   8    16694.95    17612.53    715.13 o 
 -10   2   8    28764.28    26563.11    955.29 o 
  -8   2   8    36914.27    35671.39   1301.95 o 
  -6   2   8    60938.53    59340.25    990.64 o 
  -4   2   8    15314.54    13453.11    456.25 o 
  -2   2   8    47734.13    46215.57    702.38 o 
   0   2   8    40896.71    40135.74    746.54 o 
   2   2   8    31600.62    29110.04    941.52 o 
   4   2   8    22960.58    22656.32   1262.35 o 
   6   2   8    21354.08    21326.79    948.37 o 
   8   2   8    17688.55    17217.13    942.46 o 
  10   2   8    11478.03    10684.92    877.09 o 
 -17   3   8    11891.43    13863.69    906.58 o 
 -15   3   8    11841.51    12932.22    735.58 o 
 -13   3   8    11721.67    12352.18    693.28 o 
 -11   3   8    21481.57    20107.97    906.91 o 
  -9   3   8    20304.66    19983.22   1481.35 o 
  -7   3   8    20826.26    19947.05    748.26 o 
  -5   3   8    24318.76    22967.37    599.88 o 
  -3   3   8    15875.58    14356.64    465.35 o 
  -1   3   8    20351.83    19653.64    792.19 o 
   1   3   8    16643.84    14983.90    711.50 o 
   3   3   8    28637.70    27512.66   1005.85 o 
   5   3   8     8668.64     9021.40    667.91 o 
   7   3   8     7051.17     7412.94    693.89 o 
   9   3   8    10047.73    10975.50    857.95 o 
  11   3   8     8611.48     9188.93   1051.22 o 
 -16   4   8     8914.42    10681.97    756.12 o 
 -14   4   8     9382.07     9806.95    692.60 o 
 -12   4   8    10133.84    10541.06    642.45 o 
 -10   4   8    10821.30    12446.67    719.94 o 
  -8   4   8    13933.71    13463.70    662.34 o 
  -6   4   8    13909.90    13578.39    600.65 o 
  -4   4   8    11837.52    11504.12    446.73 o 
  -2   4   8    12480.52    11925.82    516.95 o 
   0   4   8    11606.78    10742.65    624.12 o 
   2   4   8     5714.85     5978.33    624.71 o 
   4   4   8    11475.63    11231.76    765.69 o 
   6   4   8     7791.75     6670.32    701.32 o 
   8   4   8     6096.69     6437.07    760.51 o 
  10   4   8     4464.60     6018.35   1061.61 o 
 -15   5   8     5000.23     5393.56    622.17 o 
 -13   5   8     9008.28     9389.02    684.97 o 
 -11   5   8     9105.24     9749.00    648.22 o 
  -9   5   8     6927.48     7337.01    601.60 o 
  -7   5   8     8025.85     7368.97    515.99 o 
  -5   5   8     9218.79     8193.37    846.92 o 
  -3   5   8     9328.06     9232.59    604.15 o 
  -1   5   8     8551.17     9376.63    551.02 o 
   1   5   8     5569.30     5488.32    660.46 o 
   3   5   8     6942.43     6826.32    833.86 o 
   5   5   8     4294.09     3882.05    686.78 o 
   7   5   8     4851.56     5216.75    786.00 o 
 -14   6   8     5277.76     6122.65    890.21 o 
 -12   6   8     6557.28     8004.75    657.74 o 
 -10   6   8     7067.92     7300.82    605.49 o 
  -8   6   8     6564.95     7350.20    807.86 o 
  -6   6   8     6158.31     6349.30    714.56 o 
  -4   6   8     5994.39     6162.81    707.68 o 
  -2   6   8     8777.98     9530.09    570.34 o 
   0   6   8     7240.48     7424.23    636.48 o 
   2   6   8     5660.27     6142.30   1083.61 o 
   4   6   8     3153.58     4314.33    711.09 o 
   6   6   8     6143.74     2912.51   2554.97 o 
 -11   7   8     5196.12     6585.47   1022.28 o 
  -9   7   8     4381.95     5552.93    874.88 o 
  -7   7   8     5845.90     6174.94    839.24 o 
  -5   7   8     6357.09     6793.69    852.55 o 
  -3   7   8     8875.95     9458.39    907.61 o 
  -1   7   8     3374.78     3860.35    490.15 o 
   1   7   8     5345.59     6374.12    700.68 o 
   3   7   8     4901.28     1467.07   2145.84 o 
 -19   1   9      351.51      228.21    531.40 o 
 -17   1   9      229.44     -380.56    427.29 o 
 -15   1   9      170.01     -297.88    369.87 o 
 -13   1   9      314.69      440.73    252.35 o 
 -11   1   9      934.40      703.80    306.46 o 
  -9   1   9     1631.06     1113.35    326.27 o 
  -7   1   9     8135.68     7206.36    530.74 o 
  -5   1   9      340.39      408.69    139.56 o 
  -3   1   9     1430.62     1113.45    178.42 o 
  -1   1   9      651.43      505.65    115.73 o 
   1   1   9     2456.15     2402.34    206.08 o 
   3   1   9      162.09       27.22    119.26 o 
   5   1   9       24.00     -230.72    264.84 o 
   7   1   9      387.60      703.62    355.09 o 
   9   1   9        7.75     -161.60    372.70 o 
  11   1   9        4.01     -337.50   1036.55 o 
 -18   2   9      330.50      420.05    540.24 o 
 -16   2   9      632.11      770.31    357.59 o 
 -14   2   9      529.63      981.53    292.51 o 
 -12   2   9     2611.97     2841.31    472.28 o 
 -10   2   9     3176.40     2465.79    405.94 o 
  -8   2   9     3928.94     3373.73    392.41 o 
  -6   2   9       15.94      167.20    166.62 o 
  -4   2   9     6035.50     5100.26    317.39 o 
  -2   2   9     3926.69     3358.88    262.81 o 
   0   2   9     2254.65     2430.68    211.57 o 
   2   2   9      919.78     1002.26    288.48 o 
   4   2   9      107.49      148.73    280.81 o 
   6   2   9      733.27      260.04    360.45 o 
   8   2   9      190.51      647.29    377.25 o 
  10   2   9       25.52      -49.61    442.24 o 
 -17   3   9      890.93      751.53    447.09 o 
 -15   3   9      132.04      381.31    315.86 o 
 -13   3   9     2451.75     2239.03    391.44 o 
 -11   3   9      816.35      476.32    308.26 o 
  -9   3   9     1258.38     1027.11    270.39 o 
  -7   3   9     2428.68     2086.63    243.29 o 
  -5   3   9     2365.80     2109.89    250.08 o 
  -3   3   9     2491.03     2266.09    252.13 o 
  -1   3   9      328.03      186.10    123.10 o 
   1   3   9      211.09      -15.76    211.96 o 
   3   3   9     2222.13     2248.29    416.45 o 
   5   3   9      121.02     -245.73    280.47 o 
   7   3   9        1.71     -325.41    325.41 o 
   9   3   9        5.35     -235.98    438.34 o 
 -16   4   9      923.52      733.88    436.59 o 
 -14   4   9      143.29     -261.04    321.94 o 
 -12   4   9      181.24      829.96    546.90 o 
 -10   4   9        4.73      308.61    269.89 o 
  -8   4   9     1124.91      969.91    287.41 o 
  -6   4   9      400.86      337.08    205.81 o 
  -4   4   9      489.44      481.30    246.84 o 
  -2   4   9        7.92      -58.15    170.70 o 
   0   4   9      314.04        0.69    196.33 o 
   2   4   9       51.96      168.32    280.40 o 
   4   4   9      159.93     -150.81    302.60 o 
   6   4   9       67.58     -105.40    341.18 o 
   8   4   9        8.92     -372.63    427.35 o 
 -15   5   9      167.47      -63.10    383.92 o 
 -13   5   9        9.50      388.37    363.93 o 
 -11   5   9      127.45     -315.62    315.62 o 
  -9   5   9     1836.12     1789.60    392.60 o 
  -7   5   9      130.11       55.06    223.40 o 
  -5   5   9       47.36      -58.99    290.78 o 
  -3   5   9        0.28     -223.76    223.76 o 
  -1   5   9       84.84       -9.33    219.05 o 
   1   5   9      107.74      139.69    248.09 o 
   3   5   9       31.52       17.79    379.95 o 
   5   5   9       21.29     -410.74    438.68 o 
   7   5   9        5.42      119.77    398.91 o 
 -14   6   9     1439.60     1816.38    806.65 o 
 -12   6   9        4.72     -268.56    334.75 o 
 -10   6   9      146.86     -348.13    789.13 o 
  -8   6   9       18.86       83.47    444.60 o 
  -6   6   9      722.04      757.22    475.00 o 
  -4   6   9      843.54      619.80    411.54 o 
  -2   6   9       86.59      -68.65    260.40 o 
   0   6   9      381.31      250.89    297.80 o 
   2   6   9      211.78      125.15    384.31 o 
   4   6   9       77.55       65.77    440.74 o 
  -9   7   9      168.16     -532.55    532.55 o 
  -7   7   9      386.64      623.27    495.05 o 
  -5   7   9      198.86       -3.73    451.98 o 
  -3   7   9      654.96      467.64    507.58 o 
  -1   7   9      263.01     -155.27    370.01 o 
   1   7   9      168.56      225.19    361.41 o 
 -18   0  10      783.53      562.27    757.36 o 
 -16   0  10     8849.30     8358.84   1260.19 o 
 -14   0  10    10197.79     9897.54   1251.81 o 
 -12   0  10    16276.40    17761.34   1556.04 o 
 -10   0  10    10560.81    10201.38   1076.01 o 
  -8   0  10    14893.66    14258.72   1132.14 o 
  -6   0  10    19909.04    19750.73    839.25 o 
  -4   0  10    19901.72    17926.82    707.02 o 
  -2   0  10    19774.86    17490.51   1243.63 o 
   0   0  10    31171.35    30583.15   1457.43 o 
   2   0  10    16567.54    15915.33    641.07 o 
   4   0  10    17108.29    19101.83   1710.79 o 
   6   0  10    20085.30    20166.67   1151.34 o 
   8   0  10     9106.27     8632.08   1473.21 o 
  10   0  10    10930.36    11412.26   1810.77 o 
 -19   1  10     4411.58     2569.19   2343.12 o 
 -17   1  10    10290.55     8589.87    972.16 o 
 -15   1  10     7825.60     8387.55    885.12 o 
 -13   1  10     9032.41     9030.47    765.67 o 
 -11   1  10    18569.21    18301.06    967.72 o 
  -9   1  10    16491.08    14939.69   1319.72 o 
  -7   1  10    14658.12    13051.08    680.62 o 
  -5   1  10    23824.59    22599.84    611.06 o 
  -3   1  10    25181.74    23884.03    609.43 o 
  -1   1  10    26285.60    24869.66    607.28 o 
   1   1  10    13798.68    13111.89    401.57 o 
   3   1  10    22062.89    20118.10    542.06 o 
   5   1  10    14509.37    13737.42    800.43 o 
   7   1  10    17482.05    17677.29    949.92 o 
   9   1  10    10164.82    10354.98    856.21 o 
 -18   2  10     8125.32     7261.57    937.76 o 
 -16   2  10    10247.25    10209.67    780.58 o 
 -14   2  10    14904.73    13915.79    712.74 o 
 -12   2  10    14936.05    14272.96    845.06 o 
 -10   2  10    16575.24    16014.26    802.64 o 
  -8   2  10    19399.50    18389.59    625.76 o 
  -6   2  10    32897.05    30284.10    775.12 o 
  -4   2  10    21811.50    19728.05    571.69 o 
  -2   2  10    20683.76    18890.27    560.25 o 
   0   2  10    18310.88    18061.21    491.31 o 
   2   2  10    18996.94    18417.81    682.64 o 
   4   2  10    18882.58    19120.78    715.35 o 
   6   2  10     9246.69     8996.94    755.39 o 
   8   2  10     8535.44     7724.56    807.74 o 
 -17   3  10    14200.32    14449.14    851.02 o 
 -15   3  10    12002.23    11190.53    715.33 o 
 -13   3  10    13415.71    13325.31    872.68 o 
 -11   3  10    21194.96    21642.56   1624.50 o 
  -9   3  10    31225.87    31297.28   1065.92 o 
  -7   3  10    24481.04    23134.27    694.47 o 
  -5   3  10    18086.01    15997.31    569.57 o 
  -3   3  10    17302.25    15726.49    537.84 o 
  -1   3  10    23328.19    23359.56    661.43 o 
   1   3  10    20555.91    21268.75    657.66 o 
   3   3  10    16217.66    16678.97    705.16 o 
   5   3  10     4780.14     4785.41    620.93 o 
   7   3  10    10099.50    10986.01    897.65 o 
   9   3  10     6114.27     5716.11    824.40 o 
 -16   4  10    13012.69    13193.72    844.18 o 
 -14   4  10    14677.17    15092.97    823.27 o 
 -12   4  10    21004.42    22106.23   1056.92 o 
 -10   4  10     9606.10     9419.80    677.93 o 
  -8   4  10    30728.90    32792.38   1687.83 o 
  -6   4  10    22398.70    21091.38   1047.06 o 
  -4   4  10    18034.87    17657.42    759.25 o 
  -2   4  10    22273.05    22623.90    831.81 o 
   0   4  10    10977.06    11907.96    567.75 o 
   2   4  10    13503.53    14559.89    617.27 o 
   4   4  10     8960.37    10965.57    816.11 o 
   6   4  10     8565.23     9400.72   1153.98 o 
 -15   5  10     8057.89     9018.72    753.66 o 
 -13   5  10    11614.46    12449.98    768.85 o 
 -11   5  10    17704.15    18133.64    979.71 o 
  -9   5  10    14324.73    14907.31    783.30 o 
  -7   5  10    10930.69    12139.54   1312.81 o 
  -5   5  10    16422.73    15899.84   1004.30 o 
  -3   5  10    19054.38    17889.61    838.06 o 
  -1   5  10     9132.19     9878.38    574.10 o 
   1   5  10    11078.17    11104.92    652.67 o 
   3   5  10     7560.64     8680.22   1285.53 o 
   5   5  10     6873.20     4969.97   2867.78 o 
 -12   6  10     8092.12     8525.45    702.64 o 
 -10   6  10     8359.18     8661.04    998.10 o 
  -8   6  10     8221.27     7747.26    858.65 o 
  -6   6  10     9572.57    10441.93    907.39 o 
  -4   6  10     7769.04     9370.94    859.87 o 
  -2   6  10    10535.80    11750.14    756.76 o 
   0   6  10     8102.55     9163.40    627.67 o 
   2   6  10     5715.95     5060.03   1211.78 o 
   4   6  10     6380.66     8154.01   1422.54 o 
  -9   7  10     4692.02     5283.40   1410.26 o 
  -7   7  10     3841.72     1566.59   2939.60 o 
  -5   7  10     7592.18     8480.06   1438.71 o 
  -3   7  10     4169.66     5533.73    891.25 o 
  -1   7  10     4412.59     2300.92   1214.39 o 
 -19   1  11      366.50      -66.67    543.15 o 
 -17   1  11      623.35      998.15    518.93 o 
 -15   1  11      216.15      209.36    433.29 o 
 -13   1  11     1023.54      750.30    386.03 o 
 -11   1  11      217.32      340.82    309.53 o 
  -9   1  11      135.06     -101.26    189.72 o 
  -7   1  11      564.26      636.67    205.21 o 
  -5   1  11      257.97      370.11    166.73 o 
  -3   1  11       21.35     -123.90    123.90 o 
  -1   1  11       75.82      -90.40    128.42 o 
   1   1  11      487.53      575.46    147.69 o 
   3   1  11       89.45      251.96    215.42 o 
   5   1  11      243.42      -84.70    408.98 o 
   7   1  11      148.41      507.11    416.67 o 
   9   1  11       41.83      -17.57    714.78 o 
 -18   2  11      410.09      215.28    573.09 o 
 -16   2  11      675.93      551.21    388.19 o 
 -14   2  11       14.72      -44.52    363.67 o 
 -12   2  11       76.73      254.92    348.98 o 
 -10   2  11      116.60      119.06    250.55 o 
  -8   2  11       20.53      -45.68    167.68 o 
  -6   2  11      643.45      840.69    195.33 o 
  -4   2  11      492.05      427.31    165.88 o 
  -2   2  11      484.81      309.46    157.16 o 
   0   2  11      658.23      801.88    202.41 o 
   2   2  11      104.41       14.53    182.58 o 
   4   2  11       13.90       -9.95    370.30 o 
   6   2  11      517.80      604.37    387.16 o 
   8   2  11      502.19      657.31    486.22 o 
 -17   3  11       48.08     -318.80    371.66 o 
 -15   3  11       46.84     -227.47    316.57 o 
 -13   3  11      359.08      104.89    375.81 o 
 -11   3  11      295.70      730.42    350.78 o 
  -9   3  11      116.06      289.43    249.36 o 
  -7   3  11        6.41        8.16    205.71 o 
  -5   3  11        4.62       54.13    172.39 o 
  -3   3  11       42.40       97.81    210.47 o 
  -1   3  11       10.78      -12.49    151.27 o 
   1   3  11     1638.61     1986.53    294.90 o 
   3   3  11      491.41      710.52    343.02 o 
   5   3  11     1341.47      858.30    429.16 o 
   7   3  11        7.06      545.81    476.98 o 
 -16   4  11        0.95      146.68    408.29 o 
 -14   4  11        3.51      187.54    348.47 o 
 -12   4  11       54.88      512.36    377.77 o 
 -10   4  11     1069.33      695.87    387.35 o 
  -8   4  11      187.65      547.45    267.70 o 
  -6   4  11        2.12       47.61    317.65 o 
  -4   4  11      291.76      123.41    237.36 o 
  -2   4  11      711.40      819.23    253.33 o 
   0   4  11      203.25      114.09    219.97 o 
   2   4  11       84.13       65.91    229.85 o 
   4   4  11      376.32      925.01    421.86 o 
   6   4  11      145.78      198.22    441.12 o 
 -15   5  11       58.12      344.13    501.67 o 
 -13   5  11       40.48       -5.57    447.18 o 
 -11   5  11      128.55      -69.15    368.05 o 
  -9   5  11      147.27      238.49    431.68 o 
  -7   5  11        0.27      -72.43    363.80 o 
  -5   5  11      139.30     -340.12    340.12 o 
  -3   5  11        0.69      -36.48    274.54 o 
  -1   5  11       79.06      201.78    281.21 o 
   1   5  11      136.17     -172.96    275.48 o 
   3   5  11      332.85      271.31    287.35 o 
   5   5  11      213.84     -456.25    546.10 o 
 -12   6  11       42.68      177.89    580.10 o 
 -10   6  11        0.75      -43.52    514.37 o 
  -8   6  11      113.82      128.08    482.56 o 
  -6   6  11        4.29      777.39    483.99 o 
  -4   6  11      229.72     -386.55    386.55 o 
  -2   6  11      121.40      528.13    476.71 o 
   0   6  11      142.63     -103.23    333.40 o 
   2   6  11      237.34      398.18    294.44 o 
  -7   7  11        7.59     -136.96    440.51 o 
  -5   7  11      332.88     -403.94    512.70 o 
  -3   7  11       18.62      862.14    569.87 o 
 -18   0  12     7520.11     7846.85   1474.18 o 
 -16   0  12     9405.51     8412.24   1401.49 o 
 -14   0  12     8646.12     6239.94   1300.92 o 
 -12   0  12    26002.79    26181.38   1995.14 o 
 -10   0  12     9565.26    11435.16   1047.15 o 
  -8   0  12    15653.00    15292.05    767.86 o 
  -6   0  12     9602.56     9927.01    621.76 o 
  -4   0  12    10140.02     9507.15    597.83 o 
  -2   0  12    15850.93    15317.14    730.34 o 
   0   0  12     7062.62     6213.37    597.64 o 
   2   0  12     6996.58     6248.40    721.47 o 
   4   0  12     7238.51     8062.20    609.43 o 
   6   0  12     4794.80     5596.21   1350.04 o 
   8   0  12     4575.25     3374.60   1323.92 o 
 -19   1  12     4480.97     1635.97   1488.22 o 
 -17   1  12    11423.12    10901.83   1073.34 o 
 -15   1  12    13137.07    13225.01   1076.48 o 
 -13   1  12    12725.89    13712.00   1088.52 o 
 -11   1  12    14532.62    14418.78    856.67 o 
  -9   1  12     9616.58     9159.59    699.60 o 
  -7   1  12    13728.04    13391.16    602.24 o 
  -5   1  12    21201.75    20481.37    646.98 o 
  -3   1  12    13537.92    12690.57    514.81 o 
  -1   1  12     7082.89     6576.21    382.05 o 
   1   1  12    10181.91     9880.09    456.60 o 
   3   1  12     7973.39     8232.32    547.24 o 
   5   1  12     8279.27     8666.31    588.07 o 
   7   1  12     4824.36     4263.78    905.34 o 
 -18   2  12     9387.17     9672.61   1527.19 o 
 -16   2  12    10735.23    10208.19    872.33 o 
 -14   2  12     9744.62    10416.14    893.93 o 
 -12   2  12    13555.03    13195.83    854.27 o 
 -10   2  12    11418.48     9799.64    737.16 o 
  -8   2  12    33316.21    31543.26    898.65 o 
  -6   2  12     8481.01     8185.24    503.89 o 
  -4   2  12    16019.38    16204.87    588.39 o 
  -2   2  12    15203.09    14538.60    623.98 o 
   0   2  12    19309.07    18064.12    606.75 o 
   2   2  12     7349.71     7697.34    536.67 o 
   4   2  12     9015.08     9214.60    626.16 o 
   6   2  12     8238.85     8867.31   1195.29 o 
 -17   3  12     8165.20     8185.23    745.08 o 
 -15   3  12     6289.30     7342.06    721.44 o 
 -13   3  12    13208.03    12528.01    874.03 o 
 -11   3  12    13556.98    13127.45    854.94 o 
  -9   3  12    21340.38    20628.30    929.17 o 
  -7   3  12    15574.64    14177.13    971.68 o 
  -5   3  12    18722.34    16959.60    786.01 o 
  -3   3  12    17502.98    16945.31    783.62 o 
  -1   3  12    12073.23    12990.47    551.56 o 
   1   3  12    22708.47    23068.39    750.06 o 
   3   3  12    13303.54    14894.08    655.41 o 
   5   3  12     6516.82     8674.02   1043.24 o 
 -16   4  12     6110.12     6155.39    752.35 o 
 -14   4  12     9686.21    10260.49    878.93 o 
 -12   4  12     9707.75     9441.39    822.78 o 
 -10   4  12    12246.55    11840.96    795.77 o 
  -8   4  12    16194.87    15727.29    842.89 o 
  -6   4  12    16422.41    16739.09   1173.85 o 
  -4   4  12    17875.72    18930.18    866.26 o 
  -2   4  12    16343.92    16639.71   1120.08 o 
   0   4  12    14074.82    15514.97    969.92 o 
   2   4  12    12035.41    13044.82    638.51 o 
   4   4  12     9108.15    10103.57    712.61 o 
 -15   5  12     6247.69     5781.41   1206.66 o 
 -13   5  12     7619.55     7265.52    811.63 o 
 -11   5  12     8614.46     8543.89    971.73 o 
  -9   5  12     9403.29     8844.26    940.89 o 
  -7   5  12    10565.74    11855.22    980.43 o 
  -5   5  12    11888.75    12463.97    967.49 o 
  -3   5  12    14653.44    15806.85    854.28 o 
  -1   5  12     9403.87    10238.89    655.01 o 
   1   5  12     9510.71    11547.61    685.95 o 
   3   5  12     8823.84    10297.97    847.27 o 
 -12   6  12     5062.37     2982.32   1959.28 o 
 -10   6  12     6039.80     4055.81   2829.48 o 
  -8   6  12     5959.34     7465.58    918.21 o 
  -6   6  12     6301.25     5610.24    909.68 o 
  -4   6  12     6556.22     7442.84    854.82 o 
  -2   6  12     6372.81     8725.44   1243.23 o 
   0   6  12     7347.95     8645.66    974.73 o 
 -19   1  13        1.83      209.68    609.94 o 
 -17   1  13      132.74      488.80    619.96 o 
 -15   1  13      313.49      201.25    446.27 o 
 -13   1  13      632.20     1677.98    482.54 o 
 -11   1  13      545.62      169.25    330.53 o 
  -9   1  13       22.45      -35.98    234.34 o 
  -7   1  13     1503.08     1715.47    291.15 o 
  -5   1  13      618.30      478.27    218.29 o 
  -3   1  13     1245.29     1002.86    241.59 o 
  -1   1  13       19.19      245.62    195.04 o 
   1   1  13      720.84      813.54    355.63 o 
   3   1  13      353.96     -100.40    275.39 o 
   5   1  13        0.97      141.94    325.93 o 
 -18   2  13      400.54      -29.25    582.24 o 
 -16   2  13      524.87      272.74    473.40 o 
 -14   2  13      464.14      312.74    433.90 o 
 -12   2  13      784.65      598.51    425.25 o 
 -10   2  13       11.63     -182.82    292.45 o 
  -8   2  13     6210.63     5663.08    508.63 o 
  -6   2  13     1388.28     1400.92    325.74 o 
  -4   2  13     1258.44     1091.29    272.05 o 
  -2   2  13      824.55      940.91    263.72 o 
   0   2  13      128.89       51.56    195.53 o 
   2   2  13     2570.78     2609.50    411.85 o 
   4   2  13      377.67      146.02    333.43 o 
   6   2  13      172.15      259.02    377.12 o 
 -17   3  13      650.61      127.52    536.30 o 
 -15   3  13       10.39     -187.51    441.88 o 
 -13   3  13      743.41      577.29    465.16 o 
 -11   3  13      384.07       20.69    361.16 o 
  -9   3  13     2427.68     2249.48    624.98 o 
  -7   3  13      159.86       97.19    262.78 o 
  -5   3  13      818.10      933.77    326.33 o 
  -3   3  13     1144.28      792.99    278.70 o 
  -1   3  13     1941.98     1484.28    328.22 o 
   1   3  13      335.66      434.26    271.72 o 
   3   3  13      141.37      126.40    293.36 o 
   5   3  13      377.00      570.99    339.08 o 
 -16   4  13       40.46       32.63    436.83 o 
 -14   4  13       43.99      499.07    494.48 o 
 -12   4  13      909.02     1156.19    539.69 o 
 -10   4  13        0.35     -163.72    357.53 o 
  -8   4  13       82.07     -354.01    354.01 o 
  -6   4  13       33.63      161.62    370.29 o 
  -4   4  13      618.90      692.08    334.55 o 
  -2   4  13      320.58      143.69    297.26 o 
   0   4  13      209.23     -239.59    239.59 o 
   2   4  13      250.76     -121.22    290.71 o 
   4   4  13       93.92     -120.96    361.94 o 
 -13   5  13      268.87      140.58    462.91 o 
 -11   5  13       20.68       48.73    746.64 o 
  -9   5  13       12.73      410.25    468.40 o 
  -7   5  13        7.88     -202.33    401.92 o 
  -5   5  13       43.08     -304.30    565.97 o 
  -3   5  13        3.43      -66.05    342.05 o 
  -1   5  13        2.28     -383.50    383.50 o 
   1   5  13       18.43     -320.07    320.07 o 
 -10   6  13      558.02      385.84    505.37 o 
  -8   6  13      225.50      360.14    788.25 o 
  -6   6  13       41.60      566.14    542.24 o 
  -4   6  13      140.74     -173.49    470.44 o 
  -2   6  13      100.25     -302.06    417.51 o 
 -18   0  14     9983.11     9581.61   1489.00 o 
 -16   0  14    13040.76    15360.82   1717.41 o 
 -14   0  14    23888.79    25327.55   2069.78 o 
 -12   0  14    19764.64    22211.57   1985.39 o 
 -10   0  14    21391.43    25739.65   1419.18 o 
  -8   0  14    22680.34    23049.93   1058.91 o 
  -6   0  14    24032.11    25794.41   1060.87 o 
  -4   0  14    18571.01    19713.69    881.60 o 
  -2   0  14    16664.53    15745.90    992.15 o 
   0   0  14    15145.24    15767.21   1039.71 o 
   2   0  14     7925.45     7299.20   1313.79 o 
   4   0  14    12338.53     9017.19   1522.52 o 
 -19   1  14    10599.45    11458.25   1691.30 o 
 -17   1  14    12095.83    14285.43   1270.61 o 
 -15   1  14    13117.88    15508.83   1240.97 o 
 -13   1  14    16993.58    18667.89   1390.22 o 
 -11   1  14    20031.52    22020.63   1123.68 o 
  -9   1  14    19090.83    18905.49   1630.06 o 
  -7   1  14    18930.53    19038.25    920.14 o 
  -5   1  14    18790.67    19045.79    686.09 o 
  -3   1  14    21390.53    20521.48    709.10 o 
  -1   1  14    11664.93    10743.52    751.23 o 
   1   1  14    10707.44    10510.06    777.95 o 
   3   1  14     8742.13     9226.42    642.02 o 
   5   1  14     6758.80     3582.20   3173.86 o 
 -18   2  14     5441.32     3635.13   3835.82 o 
 -16   2  14     8898.90    10012.36    976.73 o 
 -14   2  14    11393.30    11516.72    892.21 o 
 -12   2  14    12897.96    13368.62   1433.66 o 
 -10   2  14     9165.80     9938.72    816.24 o 
  -8   2  14    17199.51    17112.28    761.10 o 
  -6   2  14    14943.51    16065.11   1350.00 o 
  -4   2  14    14335.70    14489.38    694.14 o 
  -2   2  14     9000.19     9477.98    578.58 o 
   0   2  14    13060.72    13535.65    974.24 o 
   2   2  14     8801.20     8879.61    622.09 o 
   4   2  14     7407.31     8694.67    777.08 o 
 -17   3  14     4834.36     2502.50   2087.95 o 
 -15   3  14     4589.98     4750.58    784.80 o 
 -13   3  14     3234.39     3560.27    643.62 o 
 -11   3  14    10844.73    10048.38    819.90 o 
  -9   3  14    12526.41    11962.08    801.97 o 
  -7   3  14     6103.32     5764.38    866.40 o 
  -5   3  14     7036.47     6718.39    609.55 o 
  -3   3  14     7864.69     7923.11    584.57 o 
  -1   3  14     9863.10    10727.64    661.97 o 
   1   3  14    10661.35    11435.31    677.00 o 
   3   3  14     4284.56     4906.56    640.76 o 
 -16   4  14     2355.80      867.54    757.24 o 
 -14   4  14     6278.38     6073.93    825.94 o 
 -12   4  14     1733.48     1878.20    543.17 o 
 -10   4  14     4663.20     4361.25    813.82 o 
  -8   4  14     5095.66     5675.83    802.27 o 
  -6   4  14     5322.71     5710.75    784.43 o 
  -4   4  14     6558.89     7703.84    634.28 o 
  -2   4  14     5189.99     6328.15    628.44 o 
   0   4  14     5779.66     6889.18    568.20 o 
   2   4  14     3680.83     3951.71    564.74 o 
 -13   5  14     2408.83     1244.67    620.83 o 
 -11   5  14     4142.21     3251.97    781.86 o 
  -9   5  14     2447.78     3167.56    778.97 o 
  -7   5  14     2233.09     3319.43    727.95 o 
  -5   5  14     6800.15     6625.46    855.81 o 
  -3   5  14     2751.79     3384.08    687.73 o 
  -1   5  14     3772.46     4767.69    667.17 o 
  -8   6  14     3724.19     1710.25   2107.59 o 
  -6   6  14     2628.44      935.52   1583.62 o 
 -17   1  15      266.32      -32.88    563.41 o 
 -15   1  15        4.92      421.79    545.19 o 
 -13   1  15      226.07      308.20    418.46 o 
 -11   1  15      351.32      279.74    419.99 o 
  -9   1  15       73.25      114.24    306.61 o 
  -7   1  15       97.33      168.79    251.77 o 
  -5   1  15        1.02      -75.93    234.06 o 
  -3   1  15       82.62      -15.66    277.80 o 
  -1   1  15       33.76     -258.12    335.94 o 
   1   1  15      116.79      228.65    403.75 o 
   3   1  15      128.52      370.20    551.58 o 
 -18   2  15      133.02      -44.36    623.57 o 
 -16   2  15      249.11      126.87    495.64 o 
 -14   2  15      397.95      365.80    450.64 o 
 -12   2  15      714.21      227.27    438.68 o 
 -10   2  15       79.07     -118.93    381.98 o 
  -8   2  15       38.55     -326.50    326.50 o 
  -6   2  15        3.42     -213.99    254.03 o 
  -4   2  15       69.81      103.48    285.42 o 
  -2   2  15      176.93      225.01    299.81 o 
   0   2  15      532.36      855.79    411.76 o 
   2   2  15      269.53      200.08    521.28 o 
 -17   3  15      408.61     -145.70    392.65 o 
 -15   3  15      414.95      125.54    512.84 o 
 -13   3  15       70.25      877.64    493.71 o 
 -11   3  15      870.07      843.54    484.91 o 
  -9   3  15        1.56      395.42    386.95 o 
  -7   3  15       95.26      276.25    424.35 o 
  -5   3  15        6.95     -221.44    301.46 o 
  -3   3  15      206.97      140.66    310.75 o 
  -1   3  15       89.48     -209.90    310.57 o 
   1   3  15      624.81      -33.19    422.66 o 
 -14   4  15      367.42     -191.04    503.71 o 
 -12   4  15       80.60     -129.62    537.06 o 
 -10   4  15       12.68       56.82    516.56 o 
  -8   4  15       17.67      365.23    476.34 o 
  -6   4  15      551.55      484.52    484.29 o 
  -4   4  15      139.47     -334.41    334.41 o 
  -2   4  15       20.19      118.87    436.35 o 
   0   4  15      267.90       -6.61    406.86 o 
 -11   5  15        4.52       14.38    579.23 o 
  -9   5  15        1.09       60.10    520.73 o 
  -7   5  15        1.23     -138.89    477.58 o 
  -5   5  15        9.39      -42.40    480.68 o 
  -3   5  15       56.47      207.11    498.39 o 
 -18   0  16     5046.74     5264.69   1425.46 o 
 -16   0  16     3323.01     4033.54   1200.55 o 
 -14   0  16    11958.63    13959.73   1745.48 o 
 -12   0  16     9153.78    13241.34   1699.29 o 
 -10   0  16    10375.89    11750.59   1117.50 o 
  -8   0  16    16460.92    17122.61    978.90 o 
  -6   0  16    11193.25    11471.44    836.86 o 
  -4   0  16    13177.93    13955.93   1699.77 o 
  -2   0  16    13007.89    13389.95   1107.59 o 
   0   0  16    10151.51     9600.90   1568.32 o 
 -17   1  16     5080.79     5854.85   1012.82 o 
 -15   1  16     9458.00    11025.07   1160.50 o 
 -13   1  16     7128.69     7761.75    841.19 o 
 -11   1  16    10864.41    13683.52   1438.74 o 
  -9   1  16     7015.66     8754.38    744.31 o 
  -7   1  16    14002.74    15508.30    976.67 o 
  -5   1  16    14607.01    14890.50    892.81 o 
  -3   1  16    10843.98    10942.58    813.88 o 
  -1   1  16     8089.94     8239.30    798.85 o 
   1   1  16     8637.15     8685.94   1192.27 o 
 -16   2  16     5447.49     4383.92   1874.61 o 
 -14   2  16     5668.52     5935.47    823.02 o 
 -12   2  16     5837.02     7293.04    792.37 o 
 -10   2  16    12184.07    12659.83   1099.84 o 
  -8   2  16     7606.39     7702.13    790.64 o 
  -6   2  16     7694.64     8551.92    719.18 o 
  -4   2  16     5616.05     6355.98    779.02 o 
  -2   2  16    12545.59    13726.59    939.99 o 
   0   2  16     5078.91     4432.21   1250.99 o 
 -15   3  16     5431.40     2558.64   1941.79 o 
 -13   3  16     3453.26     3417.67    668.41 o 
 -11   3  16     9385.36     9410.36    851.72 o 
  -9   3  16     4414.31     5554.39    858.12 o 
  -7   3  16     6079.99     6605.78    804.91 o 
  -5   3  16     4842.81     6155.75    673.04 o 
  -3   3  16     3254.55     3409.16    513.90 o 
  -1   3  16     4571.54     3783.35   1303.68 o 
 -14   4  16     3823.93     2111.76   3199.49 o 
 -12   4  16     4093.31     1186.98   2607.59 o 
 -10   4  16     3577.60     3581.59   1864.66 o 
  -8   4  16     3598.93     3963.30    771.67 o 
  -6   4  16     4197.06     4682.22    843.30 o 
  -4   4  16     2669.39     3082.71    695.83 o 
  -2   4  16     2964.00     3611.66    699.55 o 
  -9   5  16     2867.92     1551.03   2416.60 o 
  -7   5  16     2282.90     1550.75   1284.65 o 
 -17   1  17      114.43      187.11    698.21 o 
 -15   1  17       13.18       96.03    577.45 o 
 -13   1  17      243.54      935.60    560.66 o 
 -11   1  17      377.48      697.26    496.15 o 
  -9   1  17      117.65     -164.60    432.93 o 
  -7   1  17      441.61      180.29    320.73 o 
  -5   1  17       47.34       -8.12    384.24 o 
  -3   1  17      928.12     1095.35    448.20 o 
  -1   1  17        0.05     -122.70    429.78 o 
 -16   2  17      101.92      395.47    549.63 o 
 -14   2  17      243.03      241.38    503.30 o 
 -12   2  17     1699.02     1356.08    597.67 o 
 -10   2  17      174.04      342.69    475.52 o 
  -8   2  17      387.40      371.80    500.51 o 
  -6   2  17      329.26      600.47    359.48 o 
  -4   2  17      433.20      590.41    432.50 o 
  -2   2  17     1196.06     1165.61    550.27 o 
 -13   3  17     1098.38      633.21    547.05 o 
 -11   3  17       53.28     -450.34    543.45 o 
  -9   3  17      878.63      926.50    799.07 o 
  -7   3  17      499.92     1253.97    589.84 o 
  -5   3  17      401.57      112.17    421.68 o 
  -3   3  17      115.94      488.31    535.79 o 
 -12   4  17        0.29     -245.57    817.97 o 
 -10   4  17      210.05       93.04    586.25 o 
  -8   4  17      118.50      447.74    620.38 o 
  -6   4  17       19.16      407.46    702.40 o 
 -16   0  18     2768.06     2782.71   1325.28 o 
 -14   0  18     2601.40     3049.71   1181.65 o 
 -12   0  18     2557.46     4282.42   1330.55 o 
 -10   0  18     2137.07     2741.78   1169.37 o 
  -8   0  18     3662.40     3488.62    765.31 o 
  -6   0  18     3698.26     4581.24    823.90 o 
  -4   0  18     2927.54     4570.28   1197.24 o 
  -2   0  18     3040.80       82.44    826.16 o 
 -15   1  18     2498.01     2244.87    885.48 o 
 -13   1  18     2791.54     3309.75    720.65 o 
 -11   1  18     3193.94     3981.41    755.66 o 
  -9   1  18     3431.99     4181.75    720.05 o 
  -7   1  18     2936.76     4082.97    631.38 o 
  -5   1  18     3814.25     3826.55    641.91 o 
  -3   1  18     4537.09     3419.59    629.07 o 
 -14   2  18     5627.08     5959.19    890.64 o 
 -12   2  18     3040.16     3615.91    743.71 o 
 -10   2  18     4092.04     5321.71    968.08 o 
  -8   2  18     4503.57     4470.98   1069.29 o 
  -6   2  18     5516.81     6887.48    664.95 o 
  -4   2  18     2581.56     1747.46    851.07 o 
 -11   3  18     8808.69     9019.12   1762.73 o 
  -9   3  18     5165.73     6502.78   2163.33 o 
  -7   3  18     4474.83     5362.55   1045.03 o 
  -5   3  18     3323.06     3612.68    851.93 o 
 -13   1  19       17.17      321.94    627.38 o 
 -11   1  19      190.18      403.88    569.08 o 
  -9   1  19        7.50      426.74    601.53 o 
  -7   1  19        3.74     -422.11    422.11 o 
  -5   1  19        4.76      231.20    601.12 o 
 -12   2  19      147.16      137.40   1235.63 o 
 -10   2  19      103.37      396.98    739.22 o 
  -8   2  19       73.45     1154.18    885.89 o 
                                                 
